# Supplementary material for: Energetic and genomic potential for hydrogenotrophic, formatotrophic, and acetoclastic methanogenesis in surface-expressed serpentinized fluids of the Samail Ophiolite
Source: Front Microbiol. 2025 Jan 31;15:1523912. doi: 10.3389/fmicb.2024.1523912 (PMC11826062; doi:10.3389/fmicb.2024.1523912)
Supplement: Supplementary file 1 [file Data_Sheet_1.xlsx]

## Sheet: Sheet1
Supplementary Table 1. AqEquil output summary file.
Sample	area	Fluid Type	pH_(input)	Pressure	Temperature	Conductivity	HCO3-_(input)	O2_(input)	HS-_(input)	Fe+2_(input)	SiO2_(input)	CH4_(input)	H2_(input)	CO_(input)	Cl-_(input)	Br-_(input)	SO4-2_(input)	HPO4-2_(input)	NO2-_(input)	NO3-_(input)	Li+_(input)	Na+_(input)	NH4+_(input)	K+_(input)	Mg+2_(input)	Ca+2_(input)	B(OH)3_(input)	Al+3_(input)	Ti+4	VO+2_(input)	CrO4-2_(input)	Mn+2_(input)	Co+2_(input)	Ni+2_(input)	Cu+2_(input)	Zn+2_(input)	H2AsO4-_(input)	Rb+_(input)	Sr+2_(input)	MoO4-2_(input)	Ba+2_(input)	acetic-acid_(input)	formic-acid_(input)	lactic-acid_(input)	acetate	acetic-acid	Al(Ac)+2	Al(Ac)2+	Al(Ac)3
			pH	bar	degC		Molality	Molality	Molality	Molality	Molality	Molality	Molality	Molality	Molality	Molality	Molality	Molality	Molality	Molality	Molality	Molality	Molality	Molality	Molality	Molality	Molality	Molality	Molality	Molality	Molality	Molality	Molality	Molality	Molality	Molality	Molality	Molality	Molality	Molality	Molality	Molality	Molality	Molality	log_activity	log_activity	log_activity	log_activity	log_activity
140111H	Qafifah	Surface	10.24	1	20.2	597	0.00179	0.000278	1.22e-06	1.79e-07	0.000145	8e-06	1.1e-06	1.86e-07	0.00308	1.89e-06	0.000182	4.1e-07	1.61e-07	1.25e-05	1.29e-06	0.00359	3.8e-06	7.94e-05	0.00117	0.000214	3.7e-06	1.33e-07	1.00E-09	5e-09	6e-09	6e-09	0	1e-08	4e-09	9.9e-08	2e-09	1.5e-08	3.08e-07	7e-09	5e-09	6.56e-07	1.97e-06	4.39e-07	-6.2279	-11.6008	-28.132	-32.4213	-35.3051
140110B	Wadi Dima	Surface	8.425	1	23.5	568	0.00363	0.000244	3.43e-07	3.58e-07	0.000183	4e-09	7e-09	9.81e-08	0.00158	1.1e-06	0.000346	5.94e-07	3.04e-07	6.25e-05	1.73e-07	0.00131	5.6e-08	4.42e-05	0.00184	0.000485	6.54e-06	2.19e-07	2.00E-09	1e-08	8.3e-08	1e-09	0	5e-09	8e-09	1.5e-08	3e-09	1e-08	2.29e-06	5e-09	5.9e-08	0	4.35e-07	0
140110D	Wadi Dima	Surface	10.394	1	21.8	778	0.000812	0.000203	1.31e-06	1.79e-07	9.14e-05	8.91e-06	5.6e-08	6.31e-08	0.00479	4.7e-06	0.00018	3.75e-07	4.3e-08	2.68e-05	2.31e-07	0.00492	6.61e-06	0.000139	0.000782	0.000475	3.35e-06	2.41e-07	2.00E-09	1.7e-08	3.8e-08	0	0	3e-09	2e-09	8e-09	2e-09	3.8e-08	9.1e-07	3e-09	1.7e-08	0	7.54e-07	0
140111G	Qafifah	Surface	8.936	1	22.6	586	0.0041	0.000222	9.4e-08	3.58e-07	0.000276	1.62e-06	2.4e-07	9.26e-08	0.00153	1.04e-06	0.000326	3.78e-07	3.14e-07	4.9e-05	5.33e-07	0.00153	5.66e-07	4.07e-05	0.00214	0.000359	6.29e-06	1.3e-07	1.00E-09	9e-09	9e-09	3e-09	0	2.1e-08	2e-09	1e-08	3e-09	7e-09	2.05e-06	6e-09	4.7e-08	1.21e-06	0	0	-5.9699	-10.149	-23.4039	-27.4782	-30.1645
140111I	Qafifah	Surface	10.87	1	18.8	683	0.000845	0.000231	2.03e-06	1.79e-07	0.0001	7.75e-06	2.07e-06	9.73e-08	0.00369	2.36e-06	0.000154	3.29e-07	2.96e-07	8.4e-06	1.5e-06	0.00436	5.97e-06	9.76e-05	0.000807	0.000368	3.15e-06	1.28e-07	2.00E-09	5e-09	4e-09	0	0	6e-09	1e-09	3e-09	1e-09	1.5e-08	2.72e-07	5e-09	4e-09	9.2e-07	1.28e-06	6.85e-07	-6.0803	-12.193	-30.7887	-34.9043	-37.6042
140112L	Wadi Dima	Surface	9.774	1	21.3	659	0.00188	0.000253	2.18e-07	7.16e-07	0.000111	1.32e-06	9e-09	7.1e-08	0.00375	3.48e-06	0.000243	3.58e-07	4.3e-08	3.65e-05	2.09e-07	0.00372	3.38e-06	0.000106	0.00115	0.000313	4.07e-06	2.48e-07	2.00E-09	1.4e-08	4.7e-08	2e-09	0	5e-09	3e-09	1.4e-08	2e-09	2.6e-08	9.7e-07	4e-09	2.2e-08	0	7.35e-07	0
140114S	Falej North	Surface	7.65	1	21	787	0.00439	0.000172	9.4e-08	3.58e-07	0.0002	1.8e-08	1.5e-08	1.13e-07	0.00319	1.8e-06	0.000443	4.16e-07	2.2e-07	0.000116	5.62e-07	0.0032	3.05e-07	0.000114	0.00201	0.000603	6.29e-06	1.52e-07	1.00E-09	7e-09	3.3e-08	2e-09	1e-09	1.3e-08	2e-09	2.3e-08	1e-09	1.9e-08	2.84e-06	3e-09	6.3e-08	8.54e-07	0	0	-6.1271	-9.0202	-18.1962	-22.3992	-25.2028
140116B	Shmait	Surface	7.909	1	26.5	760	0.00512	0.000125	2.49e-07	8.95e-07	0.000303	1.5e-08	6.2e-08	9.81e-08	0.00128	8.21e-07	0.000696	4.33e-07	4.49e-07	0.00017	4.32e-07	0.00106	2.33e-07	9.54e-05	0.00281	0.000562	1.02e-05	1.45e-07	2.00E-09	1e-08	3.3e-08	2e-09	0	3.2e-08	1e-09	2.7e-08	1e-09	1.3e-08	4.53e-06	4e-09	8.4e-08	1.47e-06	0	0	-5.8937	-9.045	-19.6531	-23.717	-26.4207
140116C	Shmait	Surface	8.714	1	27.3	777	0.00474	0.000228	6.27e-07	3.58e-07	0.000279	9.2e-07	2.18e-06	1.14e-07	0.00154	9.28e-07	0.00068	4.36e-07	4.3e-08	0.00016	5.47e-07	0.00137	1.16e-06	9.82e-05	0.00268	0.000634	9.53e-06	1.16e-07	1.00E-09	1.1e-08	3e-08	8e-09	0	2.4e-08	1e-09	5e-09	1e-09	1.3e-08	4.37e-06	4e-09	7.5e-08	1.58e-06	0	0	-5.8606	-9.8166	-23.0137	-27.0573	-29.7466
140116D	Shmait	Surface	9.104	1	27.1	777	0.00398	0.000216	6.55e-07	1.79e-07	0.00026	1.43e-07	1.25e-05	2.31e-07	0.00192	1.13e-06	0.000612	3.67e-07	7.2e-08	0.000142	7.49e-07	0.00186	2.54e-06	0.000103	0.00243	0.000715	7.49e-06	1.19e-07	2.00E-09	1.1e-08	2.5e-08	8e-09	0	2.4e-08	2e-09	7e-09	1e-09	1.5e-08	3.79e-06	4e-09	6.6e-08	1.36e-06	0	0	-5.9237	-10.2698	-24.6005	-28.704	-31.4519
140110C	Wadi Dima	Surface	11.392	1	27	2011	5.3e-05	1.79e-05	1.37e-05	1.31e-05	4.26e-06	0.000204	6.42e-06	7.97e-08	0.00745	7.84e-06	1.08e-05	7.2e-07	4.3e-08	4.65e-07	3.6e-07	0.00791	1.98e-05	0.00022	1.3e-06	0.00196	4.51e-07	8.19e-07	4.00E-09	6e-09	1e-09	2e-09	0	3e-09	3e-09	2.9e-08	3e-09	6e-08	2.63e-06	2e-09	9e-08	1.29e-06	4.19e-06	0	-5.9453	-12.7038	-33.4262	-37.5497	-40.3167
140111F	Qafifah	Surface	11.624	1	23.8	1470	4.1e-05	8.59e-06	6.77e-06	1.79e-07	1.05e-05	0.000158	0.000263	9.27e-08	0.00466	2.98e-06	1.13e-05	4.52e-07	4.3e-08	1.49e-06	2.05e-06	0.00586	1.55e-05	0.000139	3.82e-06	0.00169	4.43e-07	2.52e-07	1.00E-09	4e-09	1e-09	0	0	1e-09	2e-09	4e-09	1e-09	2.2e-08	1.29e-06	1e-08	3.2e-08	1.76e-06	1.92e-06	1.61e-06	-5.8046	-12.6912	-33.9269	-37.8567	-40.4072
140112K	Wadi Dima	Surface	11.379	1	26.9	1870	3.57e-05	8.63e-06	1.67e-05	1.22e-05	3.88e-06	0.000276	4.89e-07	1.39e-07	0.00716	7.83e-06	1.84e-05	5.81e-07	1.09e-07	1.1e-07	3.75e-07	0.00759	2.27e-05	0.000211	2.24e-06	0.00189	3.7e-07	9.67e-07	1.00E-09	3e-09	0	1e-09	0	1e-09	1e-09	1.1e-08	2e-09	4.4e-08	2.07e-06	1e-09	7e-08	7.88e-07	9.42e-07	4.6e-07	-6.1584	-12.9057	-33.5097	-37.8447	-40.8227
140112M	Wadi Dima	Surface	11.376	1	28.2	2058	5.19e-05	1.58e-05	1.61e-05	8.77e-06	5.6e-06	0.000242	3.07e-05	1.21e-07	0.00736	7.91e-06	1.07e-05	6.81e-07	4.3e-08	5.8e-08	3.46e-07	0.00789	2.11e-05	0.000217	6.71e-07	0.00198	4.44e-07	1.33e-06	2.00E-09	5e-09	0	1e-09	0	2e-09	1e-09	1.2e-08	2e-09	6e-08	2.74e-06	1e-09	9.2e-08	0	7.35e-07	2.55e-07
140113O	Falej South	Surface	11.43	1	28.4	2329	5.71e-05	5.94e-05	5.83e-06	1.06e-05	3.68e-06	4.61e-06	3.92e-05	1.19e-07	0.00792	5.94e-06	3.84e-06	6.04e-07	4.3e-08	1.83e-07	2.01e-06	0.0094	3.36e-05	0.000252	1.07e-06	0.00209	3.66e-07	5.37e-07	2.00E-09	3e-09	0	4e-09	0	2e-09	1e-09	1.2e-08	2e-09	4.3e-08	1.14e-06	0	2.1e-08	3.89e-06	4.79e-06	0	-5.4691	-12.2924	-33.5579	-37.2274	-39.5504
140113P	Falej South	Surface	11.49	1	25.9	2224	4.63e-05	5e-05	1.97e-06	1.56e-05	1.94e-06	1.44e-05	6.56e-05	8.78e-08	0.0079	5.68e-06	7.82e-06	5.88e-07	7.74e-07	3.47e-06	1.79e-06	0.00953	2.92e-05	0.00025	1.28e-06	0.00203	4.07e-07	2.33e-07	1.00E-09	4e-09	8e-09	2e-09	0	6e-09	2e-09	1e-08	1e-09	4.2e-08	1.18e-06	1e-09	1.8e-08	2.2e-06	1.6e-06	4.6e-07	-5.7163	-12.625	-34.2171	-38.0938	-40.6062
140114R	Falej North	Surface	11.585	1	21.1	1844	4.15e-05	3.44e-05	1.87e-06	1.13e-05	2.44e-06	1.72e-05	1.2e-08	1.59e-07	0.0071	4.55e-06	2.11e-05	6.04e-07	7.55e-07	1.12e-05	1.53e-06	0.0081	1.98e-05	0.000225	1.46e-06	0.00185	9.06e-07	4.41e-07	2.00E-09	5e-09	2e-09	2e-09	0	3e-09	1.3e-08	4.6e-08	1e-09	4.2e-08	1.4e-06	8e-09	2.8e-08	0	0	0
140114T	Falej North	Surface	11.421	1	27.2	2061	4.19e-05	1.63e-05	1.77e-05	1.31e-05	1.84e-06	4.08e-05	2.78e-05	2.48e-07	0.00689	4.43e-06	1.35e-05	6.23e-07	1.16e-06	6.16e-07	1.56e-06	0.00797	3.06e-05	0.000215	1.83e-06	0.00191	9.62e-07	1.67e-07	1.00E-09	3e-09	0	1e-09	0	0	1e-09	9e-09	1e-09	4.2e-08	1.64e-06	1e-09	3.2e-08	3.03e-06	5.5e-06	0	-5.5742	-12.3756	-33.9401	-37.6958	-40.0965
140114U	Falej North	Surface	11.355	1	21.7	1479	0.000175	0.000219	3.4e-06	1.79e-07	7.43e-06	9e-08	1.7e-08	1.63e-07	0.00472	4.58e-06	0.000176	3.78e-07	1.36e-07	2.62e-05	1.62e-06	0.00809	1.19e-05	0.00022	1.61e-05	0.00117	1.24e-06	7.3e-08	1.00E-09	4e-09	2e-09	0	0	1e-09	1e-09	4e-09	1e-09	4.4e-08	1.44e-06	1e-09	3.1e-08	2.48e-06	3.27e-06	4.6e-07	-5.6562	-12.6687	-34.569	-38.3137	-40.6639
140114V	Falej North	Surface	11.407	1	24.4	1803	0.00023	0.000191	8.3e-06	1.56e-05	2.75e-06	1.52e-06	1.69e-07	2.36e-07	0.00698	4.65e-06	1.78e-05	6.01e-07	8.62e-07	1.28e-06	1.44e-06	0.00843	2.05e-05	0.000218	5.76e-06	0.00171	1.1e-06	1.47e-07	1.00E-09	3e-09	1e-09	0	0	1e-09	1e-09	7e-09	0	4.2e-08	1.55e-06	1e-09	3e-08	0	9.79e-07	0
140115X	Al Banah	Surface	11.398	1	29.5	2949	3.11e-05	4.38e-05	6.95e-06	1.33e-05	2.22e-06	7.86e-06	0.000233	1.4e-07	0.0114	5.36e-06	4.76e-06	8.07e-07	4.3e-08	3.48e-07	2.68e-06	0.0139	5.87e-05	0.000322	4.48e-07	0.00189	2.69e-07	9.15e-07	2.00E-09	3e-09	1e-09	1e-09	0	1e-09	1.1e-08	3.4e-08	1e-09	4.4e-08	2e-06	1e-09	4.1e-08	4.11e-06	4.3e-06	3.16e-07	-5.4508	-12.2858	-33.4869	-37.1551	-39.4846
140115Y	Al Banah	Surface	11.579	1	24.5	2778	0.000108	0.000141	3.59e-06	2.01e-05	2.16e-06	3.25e-06	2.08e-05	8.01e-08	0.0118	5.49e-06	9.99e-06	7.1e-07	1.83e-06	1.61e-06	2.73e-06	0.0143	5.05e-05	0.000329	1.26e-06	0.00179	2.44e-07	3e-07	2.00E-09	3e-09	0	3e-09	0	2e-09	3e-09	1.2e-08	1e-09	4.4e-08	2e-06	1e-09	3.9e-08	2.86e-06	1.71e-06	0	-5.6077	-12.5826	-34.1026	-37.8474	-40.2179
140115Z	Al Banah	Surface	11.33	1	32.2	4050	3.36e-05	3.44e-05	6.24e-06	1.24e-05	1.38e-06	1.9e-05	0.000226	1.07e-07	0.0126	9.19e-06	2.63e-06	1.28e-06	4.3e-08	1.24e-07	5.24e-06	0.0171	8.76e-05	0.000327	4.09e-07	0.00237	4.62e-07	1.52e-07	2.00E-09	4e-09	0	2e-09	0	1e-09	1e-09	1.6e-08	1e-09	4.8e-08	1.92e-06	1e-09	4.5e-08	3.21e-06	3.04e-06	3.16e-07	-5.5645	-12.4697	-34.9742	-38.7964	-41.2985
140117F	Shmait	Surface	11.48	1	26.2	1868	2.89e-05	2.5e-05	4.71e-06	1.2e-05	2.65e-06	1.33e-05	0.000265	1.68e-07	0.00535	3.12e-06	3.64e-06	9.52e-07	5.8e-08	4.36e-07	2.7e-06	0.00641	1.83e-05	0.000153	1.94e-06	0.00185	3.09e-07	2.48e-07	3.00E-09	4e-09	1e-09	1e-09	0	2e-09	1e-09	1.1e-08	1e-09	4.5e-08	1.83e-06	2e-09	8e-08	1.45e-06	1.22e-06	4.8e-07	-5.8911	-12.7167	-34.0626	-38.119	-40.8131
140117G	Shmait	Surface	11.389	1	30.5	2015	1.85e-05	9.88e-06	3.74e-06	1.15e-05	1.5e-06	9.29e-06	2.75e-06	4.37e-08	0.00533	3.13e-06	1.38e-06	5.49e-07	4.3e-08	1.6e-08	2.62e-06	0.00627	1.95e-05	0.000148	7.94e-07	0.0019	1.99e-07	1.26e-07	2.00E-09	3e-09	1e-09	2e-09	0	0	1e-09	2e-08	0	3.2e-08	1.31e-06	0	5.8e-08	0	1.45e-06	0
140117H	Shmait	Surface	11.485	1	29.6	2067	2.88e-05	2.19e-05	5.46e-06	1.31e-05	1.66e-06	1.27e-05	0.000225	1.81e-07	0.00577	3.7e-06	1.58e-06	5.23e-07	4.3e-08	1.1e-07	2.59e-06	0.00714	2.35e-05	0.000155	1.04e-06	0.00208	1.66e-07	1.3e-07	1.00E-09	2e-09	0	1e-09	0	0	1e-09	2.3e-08	1e-09	3.1e-08	1.22e-06	0	5.6e-08	0	1.07e-06	3.16e-07
140117I	Shmait	Surface	11.313	1	32.3	2000	4.66e-05	1.25e-05	3.24e-06	1.38e-05	1.96e-06	1.36e-05	0.000227	1.59e-07	0.00532	3.13e-06	6.46e-06	5.46e-07	4.3e-08	9.8e-08	2.61e-06	0.00628	1.94e-05	0.000148	8.09e-06	0.00186	2.28e-07	1.21e-07	2.00E-09	3e-09	0	0	0	1e-09	1e-09	7e-09	0	3.1e-08	1.24e-06	1e-09	5.5e-08	0	4.91e-07	0
140117J	Shmait	Surface	11.309	1	31.6	1387	7.04e-05	3.13e-05	2.31e-06	6.98e-06	4.89e-05	1.33e-05	0.000218	1.87e-07	0.00471	2.82e-06	0.000111	2.84e-07	4.3e-08	7.6e-08	2.33e-06	0.00583	1.69e-05	0.00014	1.95e-05	0.000828	1.58e-06	6e-08	1.00E-09	3e-09	0	0	0	1e-09	0	3e-09	1e-09	2.8e-08	8.79e-07	1e-09	2.2e-08	0	5.28e-07	3.78e-07
NSHQ212015		Well	7.4	1	33.7	1905	0.0026	3e-05	0	0	0.000782	0	0	0	0.0062	4e-06	0.00078	0	0	0.00026	0	0.0177	0	0	0.00246	0.00188	0	0	0	0	0	0	5e-09	1.61e-07	1.51e-07	1.04e-07	6.1e-08	0	0	0	0	4.9e-07	1.1e-06	0	-6.3904	-9.0281
WAB1882016		Well	7.6	1	33	926	0	0	0	0	0.000785	0	0	0	0.0035	3e-06	0.0012	0	0	0.00015	0	0.00255	0	0	0.00164	0.0011	0	0	0	0	0	0	0	5e-08	2e-09	0	0	0	0	0	0	0	0	0
WAB1032015		Well	8.2	1	30.4	1095	0.0023	4e-05	0	0	0.00048	0	0	0	0.0076	1.2e-05	0.0017	0	0	0.00036	0	0.0119	0	0	0.000236	0.000419	0	0	0	0	0	0	1e-09	3.8e-08	1.06e-07	1.02e-07	2.2e-08	0	0	0	0	4.3e-07	1.1e-06	0	-6.4238	-9.8641
WAB1032016		Well	8.2	1	33.8	1448	0	0	0	2e-06	0.000848	0	0	0	0.0074	1e-05	0.0018	0	0	0.00034	0	0.0109	0	0	0.000238	0.000364	0	0	0	0	0	0	0	5e-09	1.1e-08	0	0	0	0	0	0	0	0	0
WAB1052016		Well	8.3	1	31.6	448	0	0	0	0	4.3e-05	0	0	0	0.00077	1e-06	0.00029	0	0	0.00014	0	0.000591	0	0	0.00158	0.000254	0	0	0	0	0	0	0	8e-09	7e-09	0	0	0	0	0	0	0	0	0
NSHQ3B2015		Well	8.4	1	30.1	297	0.0025	0.00017	0	0	0.000247	0	0	0	0.00088	1e-06	0.00028	0	0	0.00011	0	0.000626	0	0	0.00166	0.000303	0	0	0	0	0	0	1e-09	3.6e-08	1.1e-08	8e-08	5e-09	0	0	0	0	4.7e-07	1.2e-06	0	-6.3734	-10.0139
WAB1042016		Well	8.5	1	33.4	493	0	0	0	0	0.00021	0	0	0	0.00075	1e-06	0.0005	0	0	0.00015	0	0.000661	0	0	0.00189	0.000115	0	0	0	0	0	0	0	6e-09	1.3e-08	0	0	0	0	0	0	0	0	0
WAB1882015		Well	8.7	1	34.2	427	0.0023	4e-06	0	2e-06	0.000232	4e-05	0	0	0.0036	3e-06	0.00059	0	0	0.0001	0	0.00251	0	0	0.00152	0.000717	0	0	0	0	0	0	3e-09	6e-08	4.2e-08	1.43e-07	1.6e-08	0	0	0	0	3.8e-06	1e-06	0	-5.4724	-9.4097
WAB552016		Well	9.2	1	34.7	1171	0	0	0	0	6e-06	0	0	0	0.0073	7e-06	0.0009	0	0	0.00015	0	0.00415	0	0	0.00274	8.3e-05	0	0	0	0	0	0	0	5e-09	1e-08	0	0	0	0	0	0	0	0	0
WAB552015		Well	9.3	1	30	585	0.0026	9e-05	0	0	6e-06	0	0	0	0.0148	1.2e-05	0.0039	0	0	0.00015	0	0.00348	0	0	0.00314	7.4e-05	0	0	0	0	0	0	3e-09	4.1e-08	4.6e-08	0	1.6e-08	0	0	0	0	2e-06	1.4e-06	0	-5.7713	-10.3119
NSHQ42015		Well	10.5	1	33.3	1249	0.00018	0	0	2.4e-05	1.5e-05	0.0023	0	0	0.0182	1.9e-05	0.00036	0	0	2e-05	0	0.00809	0	0	3e-06	0.00413	0	0	0	0	0	0	1.1e-08	2.64e-07	8e-08	3.9e-07	5.8e-08	0	0	0	0	1.4e-06	2.3e-06	0	-5.9247	-11.6628
NSHQ42014		Well	10.6	1	35.1	354	0.00022	2e-05	0	0	0.000198	1e-05	0	0	0.0032	1e-06	2e-05	0	0	3e-05	0	0.00307	0	0	0	0.00043	0	0	0	0	0	0	2e-09	4.5e-08	2.8e-08	2.72e-07	7e-09	0	0	0	0	4.4e-06	1.5e-06	0	-5.3901	-11.2265
WAB562015		Well	10.6	1	33.3	2386	0	0	0	0	1e-05	0.0014	0.00018	0	0.0146	1e-05	0.00022	0	0	1e-05	0	0.00675	0	0	0.00062	0.00516	0	0	0	0	0	0	1e-08	1.5e-07	3e-08	3e-08	4e-08	0	0	0	0	0	0	0
WAB712015		Well	11	1	33.1	1109	0	1e-05	0	1.3e-05	1.7e-05	0	0	0	0.0125	1.4e-05	3e-05	0	0	0	0	0.00561	0	0	1e-06	0.00382	0	0	0	0	0	0	9e-09	2.16e-07	4.8e-08	5.7e-08	3.6e-08	0	0	0	0	6.3e-07	1.5e-06	0	-6.2658	-12.504
WAB712016		Well	11.1	1	34.5	1803	0	0	0	3.5e-05	2.4e-05	0	0	0	0.0129	1.5e-05	5e-05	0	0	0	0	0.0052	0	0	1e-06	0.00378	0	0	0	0	0	0	0	0	1e-09	0	0	0	0	0	0	0	0	0
NSHQ142016		Well	11.2	1	35.8	2525	0	0	0	2.9e-05	5e-06	5e-05	0.00022	0	0.0158	2.2e-05	9e-05	0	0	0	0	0.00939	0	0	2e-06	0.00378	0	0	0	0	0	0	0	0	1e-09	0	0	0	0	0	0	0	0	0
NSHQ142015		Well	11.3	1	35.3	1716	0.00019	1e-05	0	9e-06	5e-06	0.00012	0.0029	0	0.0166	2.5e-05	0.00015	0	0	2e-05	0	0.0112	0	0	1e-06	0.00342	0	0	0	0	0	0	7e-09	1.99e-07	9.8e-08	5.7e-08	5e-08	0	0	0	0	1.2e-06	1.7e-06	2.8e-07	-5.9918	-12.528
NSHQ142014		Well	11.4	1	34.9	3199	0	0	0	0	7e-06	0.00017	0.00067	0	0.0166	2.8e-05	8e-05	0	0	2e-05	0	0.0121	0	0	5e-06	0.00369	0	0	0	0	0	0	5e-09	1.37e-07	4e-08	5.6e-08	4e-08	0	0	0	0	0	0	0
[truncated: 452 more columns]
