# Supplementary material for: Energetic and genomic potential for hydrogenotrophic, formatotrophic, and acetoclastic methanogenesis in surface-expressed serpentinized fluids of the Samail Ophiolite
Source: Front Microbiol. 2025 Jan 31;15:1523912. doi: 10.3389/fmicb.2024.1523912 (PMC11826062; doi:10.3389/fmicb.2024.1523912)
Supplement: Supplementary file 2 [file Data_Sheet_2.xlsx]

## Sheet: SupplementaryTable2
Supplementary Table 2. Table of ASVs and their relative abundance.
	X02227484ef9e5042989cd2c5104edc55	dfe551947e5bea17516460aa62449680	d9878eb97129c8902261823359f54bbb	fb665f6f40a0c32de32da74dc0ff25c3	X31050dd4cf2fd8e4e762c356abb2c591	f629932b68b03b8026db4104b8913d07	X4ab3900bed0f5dcdf9e62297f90d346a	fd308d1c6aff84313210aa0866fc82c8	X3ec02a715e99d0c8a6d590fdb344471d	a7f5c1022402a38768862a921c2b8c32	e866781389ad8460563fc7f48b299f97	X73d1cdaa98c0f5ec8504fa5a6a91b642	d7f048caa30b78635c27d740c5b93f22	X7d44947f117e7cf8e17d0ee54aaf1724	X7d712d4d3b299023d024befe05468b26	c9ccb8300e77b639a250115f3cac6392	c2665c8bc6ee9863cbfa446767c32c88	X8060931f1bad29dffed00a81a448befc	X79e8b69c1bbd4ccc0f905f2e52340e40	ac74854bedd6ded292cbdb2d2323b4c5	X3f694f866b36a1f6d2963259d952417f	X0bfee21eaaf3ca8d0b7eb6a27ffe04ea	X9b6f1e54de43f7997b6322a82b1246d1	c44e5a7cc8b636ad21d3fc3e5006b96b	X5aaa2158e4272e3610870c50c5392095	bd56b67e316b66c447920ae5981016df	X6dc2084c55ea4315b2abc5fed1f2e6d7	X15e46b0be2eeed013a465dee05de9706	X4755c1a8aa0c84562339b4ad54734026	X82968434c5e9cb0ae0a36667291aaceb	X2b48c71b2e898e333ed06e8eff19b0ef	X31185a0e9b61738302b8efc55d67738f	d617facf108ea4f724feb2703c38c579	X4b2f891cb1266ab480e5bdf6c1926cdc	X12256206a3bb150bad61a49024103353	d319b6c7865fb2da3efbfc28a60f354a	X0019453e5c0bfffe17f494a785cae6d7	X91c10f39c6ea6313be54d905ce474c07	X9220d0beff37bc61a53a86238e0abf43	X131660cdd0a013b3614a9337b6456977	X7c7276023231bbaf03e00fe7c174ac37	X61b996b3a4369072b5f64404e32e17ed	X49435064c38db15b4c4541a4a69c5aa1	X44243b2d3a6e3264db45b096c186c9df	X7366d01608602749c02926b4203d58a4	f3890d7dd693751732271af4d267f52a	X0168789154a9407d686ccf1f93b0083b	X84a3643462a8d20649d313443078ec02	X2089b7a01d9338f49e36771702560607
112	9.68	45.28	0	1.88	1.04	1.4	0	0.88	0	5.32	1.12	0	0	0	1.72	0	0	0.04	0	0	0	0	0.2	0	1.2	0	0	0	0	0	0	1.76	2.28	0.2	0	0.96	0.08	1.96	0	0	0.04	0	0	0.08	0	0.08	0	0.12	0
116	9.88	3.16	0	11	4	0.44	0.44	9.64	0	6.88	0.44	0	0	0.32	0.96	0	0	1.56	0	0	0	0	2.96	0	0.52	0	0	0	0	0	0	5.36	0.08	0.08	0.04	1.72	0.04	9.88	3.68	0	0	0	0	0.16	0.4	0.36	0	0.08	0
119	1.12	0	0	0	0.12	0.32	0	0	0	0	0.04	0	0	0	0	0	0	0	0	0	0	0	0.56	0	0	0	0	0	0	0	0	0.04	0	0	0	0	0	0	0	0	0	0	0.2	0	0	0.12	0	0	2.48
120	10.12	0	0	0	0.44	16.24	0	0	0	0.24	9.8	0	0	0.16	0	0	0	0.04	0	28.2	0	0	4.4	0	0	0	0	0	0	0	0	3.52	0	0	0	0.12	0	0.72	0.16	0	0	0	0	0	0	0.08	0	0	0
131	18.08	21.44	0.04	1.84	5.68	1.04	1.2	0.12	0	1.88	2.56	0	0	1.6	0.68	0	0	0.28	0.28	0	0	0	0.12	6.04	1.48	0.56	0	7.92	0	0	0	0.16	1.84	0	0.56	0.36	0.52	0.08	1.88	0	0	0	0	0.68	0.8	3.4	0	0	0.04
132	0.36	0	0	0	0	0.08	0	0	0	0	0	0	0	0	0	0	0	0	0	3.16	0	0	0	0	0	0.04	0	0	0	10.76	0	0	0	0	0	0	0	0	0	0	0	0	1.24	0	0	0	0.04	0	0
133	19.2	2	0.72	14.84	39.04	0.6	2.28	2.44	0.4	1.44	2.52	0	0	3	2.08	0	0	0.16	0	0	0	0	0	0	0.32	0	0	0	0	0	0	0	0.48	0	0	0.12	0	0	0	0	0	0	0	0	0	0.16	0	0.12	0
134	0.28	0	0	0	0	0.12	0	0	0	0.12	0	0	0.32	0	0	0	0	0	0	3.6	0	0	0.08	0	0	0	0	0	0	0.08	0	0.08	0	0	0	0	0	0	0	0	0	0	0.52	0	0	0	0.12	0	0
135	0.44	0	0	0	0.04	0.12	0	0	0	0	0.24	0	13.04	0	0.2	0	0	0	0	0.08	0	0	0	0	0	0.68	0.24	0	0	0	0	0	0	0	0	0	0	0	0	0	0	0	0.24	0	0	0.04	0.04	0	0
136	55.72	0.04	0.8	3.56	0.12	3.96	0.48	0	0	0.96	0	0	0	0	1.04	0	0	0	0.04	3.88	0	0	0.04	0	0.04	1.12	0	0.16	0	0	0	6.4	0	0.12	0	0	0.2	0.48	0.04	0	0	0	0	0.32	0	0.48	0	0	0
138	0	0	0	0	0	0	0	0	0	0.08	0	0	0	0	0	0	0	0	0	0	0	0	0	0	0	0	0	0	0	0	0	0	0	0	0	0	0	0	0	0	0	0	0	0	0	0	6	0	0
140	0.16	0.04	0	0.04	0	0	0.04	0	0	0	0	0	4.16	0	0	0.16	0	0	0	0	0	0	0	0	0	0	0	0	0	0	0	0	0	0	0.12	0	0	0	0	0	0	0	0	0	0	0	0.04	0	0
111C	11.32	0.64	1.8	1.92	2.24	0.24	0.64	0.48	40.16	0.24	2.4	0	0	1.32	3.48	0	0	9.64	0	0	0	0	0	0	0.56	0	0	0	0	0	0	0	0.04	0	0	0.24	1.36	0	1.04	0	0.04	0	0	0	0.44	0	0	0.36	0
114B	1.8	0.16	26.56	0.4	9.08	0.04	0.72	0.64	2.68	0	0	0	0	1.84	0.6	0	0	0	0	0	0	0.08	0	0	4.2	0	0	0	0	0	0	0	0	0	0	0.04	2.68	0	0	0	0.6	0.04	0	0	3.16	0.08	0	0.4	0
115A	3.2	0	0	7.76	0	1.16	0.2	21.2	0	1.96	0	0	0	0.04	0	0	0	0.2	0	0	0	0	19.76	0	0	0	0	0	0	0	0	5.24	0	0	0	12.12	0	1.32	0	0	0	0.08	0	0.04	0	0.96	0	0	0
117B	13.4	1.16	0.8	6.28	0.64	0.28	4.52	9.52	0.24	1.64	0	0	0	0.6	1.16	0	0	9.48	0	0	0	0	0	0	6	0	0	0	0	0	0	0.08	0	0	0	1.56	6	0.04	4.48	0	0.52	3.4	0	0.8	1.92	0.04	0	1	0
118C	16	29.64	0	0.2	0.64	0.56	0.04	0	0	18.8	0.08	0	0	0.2	0.44	0.68	0	0	0.2	0	0	0	0.08	4.52	1.16	0.24	0	5.72	0	0	0	0.16	2.92	0	0.04	0	0.04	0.16	0	0	0	0	0	0.2	0.08	0	0	0	0
137C	27.32	4.84	0.04	0.56	7.28	0.4	4.76	0	0.28	9.44	1.6	0	0	10.12	0.72	2.76	0	0.16	0.04	0.12	0	0	0.24	2.48	0.8	0.04	0	1.84	0	0	0	0.64	2.4	0	0.12	0.2	0.08	3.04	0.68	0	0	0	0	0.48	0.04	0.6	0	0.16	0
139C	14.48	20.8	0	0.48	5	1.52	0	0	0	0.04	2.8	0	0	0.04	2.96	0.28	0	0	1.32	0	0	0	0.04	14.12	0.04	5.32	0	13.48	0	0	0	0.04	2.12	0	0.4	0	0	0	0.04	0	0	0	0	0.08	0	0.12	0	0	1.36
152A	21.32	0.28	13.4	0.48	6.44	0.32	6.12	0.2	0	8.76	0	0	0	9.4	1.88	0	0	0.56	7.96	0	0	0	0	0	0.84	0	0	0	0	0	0	0	0.48	0	0	0.52	0	0.16	0.36	0	0	0	0	1.4	0.52	0	0	0	0
157B	18.96	0.2	24.56	0.16	2.56	0.6	1.2	0.04	0	0.6	0	0	0	4.56	1.2	0	0	1.16	9.92	0	0	0	0.08	0	1.36	0	0	0	0	0	0	0	0.36	0	0	0.04	0.64	0	0.64	0	0.12	0	0	6.64	1.12	0	0	0.12	0
62A	51.72	0.12	15.04	0.12	1.04	0.4	1.88	0	0	0.48	0	0	0	0.12	4.64	0	0	0.32	3.28	0	0	0	0.08	0	0.92	0	0	0	0	0	0	0.4	0	0	0	0	0	0	0	0	0	0	0	0.4	0	0	0	0	0
67A	16.68	0.12	34.08	6.32	0.52	0.44	4.92	0.68	0	1.12	0	0	0	1.44	0.72	0	0	1.12	5.12	0	0	0	0.36	0	3.36	0	0	0	0	0	0	0.48	0.16	0.04	0	0.32	0	0.28	0.28	0	0	0	0	0.36	0.28	0.08	0	0.08	0.24
72A	2.52	0	0.08	0	0	0.56	0	0.16	0	0	0	0	0.28	0	0	0	0	0	0	1.52	0	0	0	0	0	0	0	0	0	0	0	0.04	0	0	0	0	0	0	0	0	0	0	0.24	0	0	0.04	0.08	0	0.08
72B	23.28	0.2	30.8	5.36	4.04	1.64	3.48	2.92	0	0	0	0	0	4.24	0.32	0	0	0.12	1.04	0	0	0	0	0	1.04	0	0	0	0	0	0	0	0.32	0.2	0	0	0	0	0	0	0	0	0	0.12	0	0.08	0	0.04	0
74A	0.08	0	0	0	0	0.12	0	0	0	0	0	0	0.08	0	0	0	0	0	0	0.16	0	0	0	0	0	0	0	0	0	0	0	0.04	0	0	0	0	0	0	0	0	0	0	0	0	0	0	0	0	0
75A	0	0	0	0	0	0	0	0	0	0	0	0	12	0	0	0	0	0	0	0	0	0	0	0	0	0	0	0	0	0	0	0	0	0	0	0	0	0	0	0	0	0	0	0	0	0	0	0	0
80A	16.92	0.72	26.04	6.2	2.2	0.72	5.28	15.64	0	0	0	0	0	5.8	0.72	0	0	1.12	1.56	0	0	0.04	0	0	0.96	0	0	0	0	0	0	0	0	0.2	0	0.24	0.4	0.04	0.72	0	0	0	0	0	0.4	0.56	0	0.12	0
99C	28.88	0	20.6	0.44	0.36	2.2	4.04	0	0	0.04	0	0	0	0.08	1.08	0	0	0	8.72	0	0	0	0	0	0.48	0	0	0	0	0	0	0	0.2	0	0	0	0	0	0	0	0	0	0	0.04	0	0.16	0	0.2	2.04
SRR5000239	0.84	11.72	0	18.96	0	13.2	0.2	0	0	0	0	0	0	0	0	0	4.6	0	0	0	0	0	0	0	0	0	0	0	0.08	0	0	0	6.8	0.84	0	0	0.52	0	0	0	5.28	0	0	0	0.16	0.16	0	0.16	0
SRR5000240	0	21.2	0	49.16	2.04	0.28	0	0	0.2	0	0	0.92	0	0	0	0	0	0	0	0	0	0	0.16	0	0	0	0	0	0.16	0	0	0	0	0.4	0	0	0	0	0	0	0	0	0	0	0	0.04	0	0	0
SRR5000241	7.6	1.12	0	6.52	0.08	0.36	3.2	0	0.24	0	0	0	0	0	0	0	0	0	0	0	0	0	0.08	0	0	0	0	0	0	0	0	0	1.88	6.36	0	0	2	0	4.88	0.08	0	0	0	1.8	3.76	2.4	0	0.32	0
SRR5000242	0	0	0.64	0.24	0	0	0	0	0	0	0	0.08	0	0	0	0	0	0	0	0	0	0.24	0	0	0	0	0	0	0.24	0	0	0	0	0.04	0	0	0	0	0	0	0	0	0	0	0	0	0	0	0
SRR5000243	0	0.04	0	0.12	0	0	0	0	0	0	0	0	0	0	0	0	0	0	0	0	0	7.88	0	0	0	0	0	0	0.44	0	0.92	0	0	0	0	0	0	0	0	0.12	0	0	0	0	0	0	0	0	0
SRR5000244	0	0	0	0	0	0	0	0	0	0	0	0	0	0	0	0	0	0	0	0	0	7.88	0	0	0	0	0	0	0	0	0	0	0	0	0	0	0.32	0	0	0	29.32	0	0	0	0.32	0	0	0	0
SRR5000245	0.04	15.16	0	27.84	0.04	0	0	0	0.04	0	0	34.72	0	0	0	0	0	0	0	0	1.84	0	0	0	0	0	0.04	0	0.12	0	0	0	0	0.88	0	0	0	0	0	0	0.24	0	0	0	0	0.16	0	1.04	0
SRR5000246	19.08	1.8	0	15.84	0	0	2.48	0	0	0	0	0	0	0	0	0	0	0	0	0	1	0	0.28	0	0	0	0	0	0	0	0	0	0.36	11.68	0	0	3.68	0	0.32	0.08	0.04	0	0	0.12	1.48	2.92	0	0.08	0
SRR5000247	0.12	0.04	0	0.04	0	0	0	0	0	0	0	0	0	0	0	0	0	0	0	0	14.96	0	0	0	0	0	0	0	8.44	0	0	0	0	0	0	0	0	0	0	0	0	0	0	0	0	0	0	0	0
SRR5000248	0	0	0	0	0	0	0.08	0	1.88	0	0	0	0	0	0	0	0	0	0	0	2.24	0	0	0	0	0	22.88	0	15.44	0	0	0	0	0	0	0	0.04	0	0	11.28	0	0	0	0	0	0	0	0	0
SRR5000249	0.04	0.12	0	0.04	0	0.04	0	0	0	0	0	0	0	0	0	0	46.68	0	0	0	4.12	0	0	0	0	0	0	0	0.32	0	0.72	0	0	0	0	0	0	0	0	0.04	0	0	0	0	0.04	0.08	0	0	0
SRR5000250	0	0	0	0	0	0	0.04	0	0.4	0	0	0	0	0	0	0	0	0	0	0	0	27.32	0	0	0	0	2.12	0	1.12	0	0	0	0.04	0	0	0	0	0	0	5.8	0	0	0	0	0	0.04	0	0	0
SRR5000251	0	1.92	28.28	5.44	0	0.04	1.56	0	0	0	0	23.68	0	0	0	0	0	0	0	0	0	0.36	0.08	0	0	0	0	0	0.6	0	0	0	0	0.24	0	0	0	0	0	0	1.16	0	0	0	0	0.04	0	0.76	0
SRR5000252	0	0.24	0	3	0	0	7.72	0	0.32	0	0	0	0	0	0	0	0	0	0	0	0	23	0	0	0	0	0	0	0.28	0	4.08	0	10.2	0.2	0	0	0	0	0.16	2.32	0	0	0	0	3.12	0.4	0	8.72	0
SRR5000253	1.44	0.04	0	0.04	0	0.12	0	0	0.12	0	0	0	0	0	0	0	0	0	0	0	13.08	0	0	0	0	0	0.08	0	0	0	0.08	0	0.04	0.32	0	0	0.04	0	0	0	0	0	0	0	0	0.16	0	0	0
SRR5000254	0	0	0.6	0.12	0	0	0	0	0	0	0	0.4	0	0	0	0	0	0	0	0	0	3.12	0	0	0	0	0	0	0.08	0	0	0	0	0	0	0	0	0	0	0	0	0	0	0	0	0	0	0	0
SRR5000255	0	0	0.12	0	0	0	0	0	0	0	0	0	0	0	0	0	0	0	0	0	0	57	0	0	0	0	0	0	0	0	0	0	0	0	0	0	0	0	0	0	0	0	0	0	0	0	0	0	0
SRR5000256	0	0	0	0	0	0	0	0	0	0	0	0	0	0	0	0	0	0	0	0	0	7.8	0	0	0	0	4.72	0	0	0	0.44	0	0	0	0	0	0	0	0	0.8	0	0	0	0	0	0	0	0	0
SRR5000257	0.04	0	0	4	0	0	0	0	3.8	0	0	0	0	0	0	0	0	0	0	0	0	0	0	0	0	0	0	0	0.44	0	28.24	0	1.4	8.68	0	0	0	0	0	1.32	0	0	0	0	1.76	0.4	0	0.6	0
SRR5000258	0.04	0	0	0	0	0	0	0	0	0	0	0	0	0	0	0	0	0	0	0	0	0	0	0	0	0	0	0	0	0	0	0	0	0	0	0	0	0	0	0	0	0	0	0	0	0.08	0	0	0
[truncated: 5,000 more columns]
