# Supplementary material for: Energetic and genomic potential for hydrogenotrophic, formatotrophic, and acetoclastic methanogenesis in surface-expressed serpentinized fluids of the Samail Ophiolite
Source: Front Microbiol. 2025 Jan 31;15:1523912. doi: 10.3389/fmicb.2024.1523912 (PMC11826062; doi:10.3389/fmicb.2024.1523912)
Supplement: Supplementary file 3 [file Data_Sheet_3.xlsx]

## Sheet: SupplementaryTable3
Supplementary Table 3. ASVs grouped at the genus level and their relative abundances with taxonomy included.
	k__Bacteria.p__Proteobacteria.c__Betaproteobacteria.o__Burkholderiales.f__Comamonadaceae.g__Hydrogenophaga	k__Bacteria.p__Nitrospirae.c__Nitrospira.o__Nitrospirales.f__.Thermodesulfovibrionaceae..g__	k__Archaea.p__Euryarchaeota.c__Methanobacteria.o__Methanobacteriales.f__Methanobacteriaceae.g__Methanobacterium	k__Bacteria.p__.Thermi..c__Deinococci.o__Thermales.f__Thermaceae.g__Meiothermus	k__Bacteria.p__Firmicutes.c__Clostridia.o__Natranaerobiales.f__Anaerobrancaceae.g__Dethiobacter	k__Bacteria.p__Proteobacteria.c__Gammaproteobacteria.o__Xanthomonadales.f__Xanthomonadaceae.g__Silanimonas	k__Bacteria.p__Proteobacteria.c__Deltaproteobacteria.o__Desulfovibrionales.f__Desulfonatronumaceae.g__Desulfonatronum	k__Bacteria.p__Cyanobacteria.c__Synechococcophycideae.o__Pseudanabaenales.f__Pseudanabaenaceae.g__Pseudanabaena	k__Bacteria.p__Bacteroidetes.c__Bacteroidia.o__Bacteroidales.f__ML635J.40.g__	k__Bacteria.p__OP1.c__MSBL6.o__.f__.g__	k__Bacteria.p__Fusobacteria.c__Fusobacteriia.o__Fusobacteriales.f__Fusobacteriaceae.g__u114	k__Bacteria.p__Actinobacteria.c__OPB41.o__.f__.g__	k__Bacteria.p__Firmicutes.c__Clostridia.o__Thermoanaerobacterales.f__.g__	k__Bacteria.p__Proteobacteria.c__Betaproteobacteria.o__Burkholderiales.f__Oxalobacteraceae.g__Cupriavidus	k__Bacteria.p__Bacteroidetes.c__Bacteroidia.o__Bacteroidales.f__.g__	k__Bacteria.p__Cyanobacteria.c__Synechococcophycideae.o__Pseudanabaenales.f__Pseudanabaenaceae.g__	k__Bacteria.__.__.__.__.__	k__Bacteria.p__Proteobacteria.c__Gammaproteobacteria.o__Pseudomonadales.f__Moraxellaceae.g__Acinetobacter	k__Bacteria.p__Bacteroidetes.c__Cytophagia.o__Cytophagales.f__Cytophagaceae.g__	k__Bacteria.p__Firmicutes.c__Clostridia.o__.Desulforudales..f__.Desulforudaceae..g__	k__Bacteria.p__Proteobacteria.c__Betaproteobacteria.o__Rhodocyclales.f__Rhodocyclaceae.g__Sulfuritalea	k__Bacteria.p__OP1.c__.Acetothermia..o__.Acetothermales..f__.Acetothermaceae..g__Candidatus.Acetothermum	k__Bacteria.p__Proteobacteria.c__Gammaproteobacteria.o__Alteromonadales.f__.Chromatiaceae..g__Rheinheimera	k__Bacteria.p__Firmicutes.c__Clostridia.o__Natranaerobiales.f__Anaerobrancaceae.g__	k__Bacteria.p__Proteobacteria.c__Gammaproteobacteria.o__Methylococcales.f__Methylococcaceae.g__	k__Bacteria.p__Proteobacteria.c__Betaproteobacteria.o__.f__.g__	k__Bacteria.p__Proteobacteria.c__Betaproteobacteria.o__Burkholderiales.f__Comamonadaceae.g__Rubrivivax	k__Bacteria.p__OP1.c__OPB14.o__.f__.g__	k__Bacteria.p__Cyanobacteria.c__Gloeobacterophycideae.o__Gloeobacterales.f__Gloeobacteraceae.g__Gloeobacter	k__Bacteria.p__Firmicutes.c__Clostridia.o__Thermoanaerobacterales.f__Thermoanaerobacteraceae.g__Desulforudis	k__Bacteria.p__Bacteroidetes.c__.Saprospirae..o__.Saprospirales..f__Chitinophagaceae.g__	k__Bacteria.p__Proteobacteria.c__Gammaproteobacteria.__.__.__	k__Bacteria.p__Cyanobacteria.c__Chloroplast.o__Stramenopiles.f__.g__	k__Bacteria.p__.c__.o__.f__.g__	k__Bacteria.p__Proteobacteria.c__Gammaproteobacteria.o__Methylococcales.f__Methylococcaceae.g__Methylomicrobium	k__Bacteria.p__Bacteroidetes.c__.Saprospirae..o__.Saprospirales..f__Saprospiraceae.g__	k__Bacteria.p__Cyanobacteria.c__Oscillatoriophycideae.o__Chroococcales.f__Cyanobacteriaceae.g__Cyanobacterium	k__Bacteria.p__Proteobacteria.c__Betaproteobacteria.o__Burkholderiales.f__Comamonadaceae.__	k__Bacteria.p__Proteobacteria.c__Betaproteobacteria.o__Rhodocyclales.f__Rhodocyclaceae.g__Dok59	k__Bacteria.p__Proteobacteria.c__Gammaproteobacteria.o__Pseudomonadales.f__Pseudomonadaceae.g__Pseudomonas	k__Bacteria.p__Chloroflexi.c__SAR202.o__.f__.g__	k__Bacteria.p__.Thermi..c__Deinococci.o__Deinococcales.f__Trueperaceae.g__	k__Bacteria.p__Proteobacteria.c__Alphaproteobacteria.o__Sphingomonadales.f__Erythrobacteraceae.g__Erythromicrobium	k__Bacteria.p__Bacteroidetes.__.__.__.__	k__Bacteria.p__Verrucomicrobia.c__Verrucomicrobiae.o__Verrucomicrobiales.f__Verrucomicrobiaceae.g__Luteolibacter	k__Bacteria.p__Tenericutes.c__CK.1C4.19.o__.f__.g__	k__Bacteria.p__Spirochaetes.c__Spirochaetes.o__Spirochaetales.f__Spirochaetaceae.g__	k__Bacteria.p__OD1.c__.o__.f__.g__	k__Bacteria.p__Proteobacteria.c__Deltaproteobacteria.o__Bdellovibrionales.f__Bdellovibrionaceae.g__Bdellovibrio
112	10.1139	46.8286	0	3.0791	1.50711	1.49713	0	8.08783	1.11786	0.0332696	0	0	1.55868	0	0.211262	0.0432504	1.0613	0	0.45912	2.33053	0	0	0	2.47193	0.22956	0.121434	0.949846	0.0682026	1.56201	0	0.174665	0.22457	0	0.0831739	0.0432504	0.0648757	1.69176	0.781835	0	0.0316061	0	0.384263	0.079847	0.106463	0	0	0	0.0432504	0.0848374
116	9.36396	3.552	0	20.4701	3.5858	0.548471	2.15548	14.0682	0.261177	0.004609	0	0.496236	0.742049	0	5.40943	0.0307267	0.720541	0	2.63174	0.848057	0	0	0	0.408665	0.0399447	0.050699	2.49962	0.106007	14.2495	0	2.46582	0.714395	0.00614534	0.073744	0	0	1.2475	0.245813	0	0	0	0.50699	0.0614534	0.205869	0	0	4.78261	0.0430174	0.059917
119	1.81879	0.00864913	0	0.181632	0.0914337	0.625209	0	0.307662	0.108732	0	0.00247118	0	0	0	0.326196	0.0148271	1.0033	0	4.41106	0	0	0	0.0197694	0	0.35585	1.23312	4.01072	0	0.00864913	0	4.54574	0.343494	3.86616	0.221171	2.47118	2.03255	0.00988472	3.60792	0	0	0	0.0642507	0.129737	0.471995	0.186574	0	0	0.00988472	0.219935
120	12.0077	0	0.00274808	0.0274808	0.52351	16.5132	0.00824425	3.13144	10.3067	0	0	0.101679	1.5032	0	0.298167	29.3166	0.351755	0	4.06716	0.0151145	0	0	0	0	0	0	0.0851906	0	0.552365	0	0.171755	0.0302289	0	0	0	0	0.0219847	0.298167	0	0	0	0.00549617	3.35953	4.75281	0	0	0.00274808	0	0
131	18.8432	21.8109	0.123384	1.95275	5.6921	1.20916	1.30129	2.14359	17.2342	0.0296121	0	2.22913	0.523147	0	2.38213	0	2.04981	0	0.128319	2.69141	0	0	0	3.35275	0	0.694239	0.28625	0.654756	0.128319	0	0.189188	3.56497	0	0.0937716	0.00822558	0	2.33113	0.133254	0	0	0	0.246767	0.176027	0.0937716	0	0	1.28155	0.470503	0.154641
132	2.65039	0	0	0	0	0.630787	0	0.887974	0.00812172	0	0	0	0	0	2.46765	3.71704	1.68796	0	0.379013	0	0	0	10.9657	0	0.00947534	0.270724	0.714711	0	0	0	7.16606	0.0663274	0.462938	0.039255	0	2.07645	0.381721	1.36986	0.0121826	0.343819	0	0.00406086	0.93129	0.950241	0.660566	0	0.00541448	0	0.360063
133	22.0562	2.13513	1.03967	18.695	37.1913	0.506226	4.9044	1.38804	2.61822	0	0	3.52317	2.2263	0	0.156495	0	0.202762	0	0.0435463	0.609648	0	0	0	0.439545	0	0.0694019	0.183711	0.0435463	0	0	0.00952575	0.140165	0	0.084371	0.00408247	0	0.0571545	0.14833	0	0	0	0.238144	0	0	0	0	0.179628	0.0734844	0.0557937
134	2.17648	0.0282659	0	0.00491582	0	0.358855	0.0184343	0.910655	0.0110606	0	0.589898	0.00614477	0	0	1.93314	2.57589	2.77989	0	1.42313	0	0.0442423	0	0.204006	0	0.309696	0.323215	2.99865	0	0.025808	0	6.22957	0.278973	5.54013	0.310925	0.0393265	5.71587	0.296178	2.81308	0.133956	0.00491582	0	0.0233501	0.550571	0.892221	1.61239	0.0995453	0.00737373	0.0626767	0.272828
135	3.47952	0.0131123	0	0.12397	0.0655613	0.23006	0	0.0226484	1.85479	0	13.1063	0.0476809	0.159731	0	3.13621	0.201452	1.2707	0	1.51864	0	1.25878	0	0.0250325	0	0.0405288	0.252709	0.935738	0	0	0	2.87754	0.193108	3.96705	0.163307	0.0321846	4.90398	0	2.34113	1.2409	0.0202644	0	0.0679453	0.163307	0.672301	2.21597	1.13481	0	0.050065	0.171651
136	55.8235	0.0391183	1.03238	3.03932	0.110552	5.73168	0.488128	7.09232	3.08865	0	0	0.0289135	1.41846	0	0.134363	3.75706	0.498333	0	0.136064	0.284033	0	0	0	0.00680318	0.105449	0	0.450711	0.0646302	0.989863	0	0	0.452412	0	0.00510239	0	0	0.845296	3.32336	0	0	0	0.142867	0.605483	0.265324	0.00340159	0	0.25682	0	0
138	0.233688	0	0	0	0	0.164956	0	0.103502	0	0	0	0	0	0	5.90528	0.80861	1.58002	0.0105119	1.17572	0	0	0	0.00646888	0	0	0.992973	1.15065	0	0.0210239	0	1.58407	0.219942	7.56293	0.147167	0	1.61722	0.014555	0.962246	0	0.00404305	0	0	0.316975	1.91721	2.22529	0	0	0.150401	0.278162
140	0.896921	0.127894	0	0.0531508	0.0498289	0.0963359	0.044846	0.00664386	0.0697605	0	5.41474	0	0	0	0.805568	0	1.63439	0	4.20888	0	0	0	0.0365412	0	0	0.451782	0.777331	0	0	0	4.04445	0.164435	11.356	0.759061	0	4.8251	0.195994	1.86858	0.00996578	0.0697605	0	0.0581337	0.199316	0.805568	0.950071	0	0	0.0398631	0.39697
111C	15.279	0.498676	42.2621	2.69941	2.28903	0.155573	1.07219	0.137073	2.1385	0.0126141	0	2.13766	4.09789	0	10.0458	0	3.54623	0	0	3.09717	0	0	0	0.319556	0	0	0.126141	0.8258	0	0	0	0.0344784	0	1.93668	0	0	0.0201825	0	0	0	0	0.25144	0	0	0	0	0.826641	0.232939	0
114B	1.82603	0.0941877	30.0125	2.32431	11.2813	0.0759578	0.744387	0.0136724	0	1.55106	0	12.5877	2.66916	0	0.413211	0.0546896	0.876553	0.533224	0.0668429	4.32656	0	0	0	2.89095	0	0.0212682	0.0334214	2.6965	0	0	0	0.195971	0.00607663	0.665391	0.0865919	0.423845	0.0243065	0.446632	0	0.0896302	0.00455747	1.37636	0.00607663	0.0151916	0	0.00911494	0.411691	3.20846	0
115A	2.76176	0.0551433	0.00229764	28.6354	0.0160834	0.95237	0.0746732	6.80789	0	0	0	0.0298693	0.0195299	0	0.210234	0.0287204	0.610022	0.00574409	20.1503	0.00919054	0	0	0	0	0	0.012637	12.5577	0.0149346	2.05179	0	1.58652	1.05232	0	0	0.00919054	0	0.220573	2.24479	0	0	0	1.30276	0.634147	0.931691	0	0	0.974198	0.00574409	0.27227
117B	13.3497	0.948454	0.706606	18.3018	0.885807	0.180658	5.1269	1.70751	0	0.42105	0	1.20342	1.18156	0	18.1212	0	1.51811	0.0131123	0.0262245	5.84953	0	0	0	2.25968	0	0	1.36659	5.95588	0.0946997	0	0.0145692	0.0961566	0	1.12474	0.0116554	0.0101984	0.177744	0.270987	0	0	0	1.65506	0.0495352	0	0	0	1.13494	2.55107	0.0335091
118C	18.4288	29.766	0	0.170821	0.643481	0.648457	0.0215599	18.2546	9.97396	0.00331692	0	0.388079	0.545632	0	0.0713137	0	0.44115	0	0.0431199	1.99512	0	0	0	2.7547	0	0.374811	0.106141	0.145944	0.12936	0	0.00995074	0.0414614	0	0.0199015	0	0	1.30852	0.104483	0	0.394713	0	0.0514122	0.0845813	0.00497537	0	0	0.0215599	0.018243	0.0165846
137C	30.0491	4.22774	0.394374	0.484555	7.90228	0.576082	6.2548	10.0209	6.19423	0	0	11.9779	0.729524	0	0.806245	0.0282657	0.658187	0	0.34188	1.46039	0	0	0	2.03244	0	0.166902	0.271889	0.0874891	3.42688	0	0.504745	0.522242	0	0.239585	0	0	0.997375	0.242277	0	0.0134599	0	0.0646073	0.694529	0.0430715	0	0	0.440137	0.129215	0.113063
139C	16.2142	20.9366	0	0.900464	4.28557	1.62519	0	0.154819	37.1977	0	0	0.0108792	3.32402	0	0.0518854	0.0318008	0.237669	0	0.0443537	1.47539	0	0	0.0577435	2.16998	0.482869	0.505465	0.230137	0	0	0	0.164025	0.167372	0.0359851	0.00167372	1.2804	0.0251059	0	0.723886	0	0	0	0.0309639	0.118834	0.0443537	0.00251059	0	0	0.0133898	0.0937286
152A	20.7907	0.454384	13.9435	0.51092	6.36556	0.466947	5.50076	9.50855	15.5307	0.0104697	0	8.95157	1.83847	0	1.19982	0	2.7619	0.031409	0.0272211	2.33474	0	0	0	0.672153	0	0	0.454384	0.0376908	0.268024	0	0.0062818	0.0460665	0	0.062818	0	0.0062818	0.242896	0.471135	0	0	0	0.169609	0.0460665	0.00418787	0	0	0.473229	0.0502544	0
157B	19.9964	0.220446	26.2051	0.351597	2.83231	0.754817	1.20129	0.325088	13.2184	0.230212	0	5.66183	1.59056	0	2.37467	0	6.82405	0.0153475	0.043252	4.84283	0	0	0	1.38825	0	0	0.119989	0.717146	0.00697613	0	0.101851	0.0167427	0.0167427	0.979448	0	0	0.535767	0.0153475	0	0	0	0.0460424	0.0362759	0.185565	0	0	0.406011	0.167427	0
62A	52.5953	0.137885	15.7495	0.326327	0.933019	0.381481	1.60406	1.50141	7.26039	0	0	0.18691	5.27332	0	1.66074	0.0536218	0.496384	0.00766025	0.0566859	1.30531	0	0	0	0.0643461	0	0	0	0.0061282	0.0367692	0	0	0.0275769	0	0.311006	0	0	0.0183846	0.775218	0	0.0107244	0	0.0582179	1.36199	0.211423	0	0	0.05975	0.0214487	0
67A	16.8089	0.103105	34.2373	8.90018	0.714371	0.707927	4.59094	2.32631	9.66795	0.00736465	0	1.12679	0.999751	0	1.19123	0.114152	1.0734	0.00920581	0.324965	3.0011	0	0	0.0377438	0.640725	0.0184116	0.0331409	0.544064	0.299189	0.68123	0	0.0239351	0.0837729	0.245795	1.41954	0.452005	0.0607584	0.386644	0.390327	0	0	0	0.357186	0.387565	0.090217	0	0	0.829444	0.17491	0.0985022
72A	2.70476	0	0.0652623	0.0761394	0	0.935427	0	0.242921	0.0398825	0	0.195787	0	0	0	1.06595	1.26536	1.04057	0	0.645372	0	0	0	0	0	0	0	1.04782	0	0	0	4.80403	0.0616366	0.743265	0.15953	0.126899	5.26087	0.0217541	1.38864	0	0.0398825	0	0	0.358943	3.15072	5.92799	1.13846	0	0	0.877416
72B	23.4954	0.213914	31.0862	10.2008	3.90792	1.88372	3.80895	0	1.02328	0	0	4.12662	0.560327	0	0.271383	0	0.844481	0.0239456	0.0750295	1.06797	0	0	0	0.456563	0.194758	0	0.332046	0.012771	0	0	0.188372	0.0415057	0	0.205932	0	0	0	9.93902	0	0.081415	0	0.0734332	0.0478912	0	0.00957824	0	0.0415057	0.00798186	0.0702404
74A	0.60241	0	0	0	0	0.0671163	0	0.353588	0.00654793	0	0.168609	0	0	0	0.257006	0.0360136	0.93308	0.0229178	0.600773	0	0	0	0.0147328	0	0	0	0.191527	0	0	0	2.57988	0	0.0261917	0.00327397	0	49.2994	0	0.361773	0	0.0376506	0	0	0.134233	7.24201	0.702266	0.739916	0	0.134233	0.0785752
75A	0.196863	0	0	0	0	0.028299	0	0.00615195	0	0	13.0914	0	0	0	0.729622	0	2.42756	0.0184559	1.63642	0	0	0	0.0147647	0	0	0.28422	0.367887	0	0	0	3.07721	0.184559	4.4454	0.718548	0	3.08336	0	1.29437	0	0	0	0	0.0984313	1.0729	6.2307	6.3562	0	0.00738234	0.361735
80A	17.4849	0.71951	27.1443	24.1541	2.25027	0.844384	5.59553	0.06541	2.59516	0.00934429	0	6.06274	0.811254	0	1.17143	0	0.267586	0.0280329	0.00679584	1.0644	0	0	0	0.393309	0.0781522	0.00679584	0.75264	0.390761	0.00934429	0	0.00339792	0.300716	0	0.401804	0	0	0.0764532	2.82197	0	0	0	0.830792	0	0	0	0	0.268436	0.112131	0.863072
99C	29.7087	0.00672676	19.812	1.51352	0.34811	2.4704	3.545	0.489372	18.5608	0	0	0.132853	2.5074	0	0.341383	0.0605408	0.87616	0.0168169	0.0773577	0.536459	0	0	0	0.216938	0	0	0.0369972	0.0790394	0.0336338	0	0.0891296	0.181622	0.0168169	0.277479	2.14247	0	0.0184986	2.00794	0	0	0	0.0622225	0.126127	0	0	0	0.0134535	0.0807211	0.940065
SRR5000239	0.521176	13.499	0.0167705	18.8488	0	14.2253	0.255428	0	0	5.98449	0	0	0	4.11394	0.0129004	0	1.3984	0.0206406	0	0.0709522	0	0.0554717	0	6.79464	0.926248	0.0245108	0.0438613	1.14169	0	0	0	0.158675	0	0.99075	0	0	0	3.16318	0	0.221887	0.410233	0.131584	0.00903028	0	0	0	0	12.307	0
SRR5000240	0	22.0411	0.162067	48.5342	2.01154	0.166833	0.643501	0	0	0.996234	0	0	0	0	0	0	0	0	0.123933	0	0	0.266934	0	0	0.305067	0.0810334	0	0	0	0	0	0.0953334	0	0	0	0	0	0.972401	0	15.6013	0.490967	0.0762667	0	0	0	0	0	0	0
SRR5000241	7.28074	1.84057	0.25556	8.87119	0.568213	0.206623	2.76222	0	0	0	0	0.470339	0.581806	0	5.81534	0	4.41248	0	0.103311	2.37888	0	0	0	7.49008	6.58746	0.478495	0	3.14284	0	0.0761242	0	2.26741	0	0.750367	0	0	0	0.706867	2.716	14.2597	0	0.853678	0.309934	0	0	0	0	2.49035	0
SRR5000242	0	0	0.509635	0.0796305	0	0	0	0	0	0.053087	0	0	0	0	0.2442	0	3.18522	0.419387	0	0	0	0.254818	0.0371609	0	0.0424696	1.44928	0.053087	0	0	0	0.0265435	0.302596	0	0.923714	0	0	0	0.143335	0	0.100865	2.17657	0	0	0	0	0	0	1.10421	0
SRR5000243	0.163848	1.54673	0	0.353913	0	0.0196618	0	0	0	0	0	0	0	0	0.61607	0	2.70678	7.79263	0	0	0	10.9975	0.229388	0	0	0.0720933	0	0.124525	0	0.150741	0	0.0196618	0	4.81059	0	0	0	1.20592	0	0.930659	1.02897	0.0720933	0	0	0	0	0	0.393236	0
SRR5000244	0.0311665	2.38201	0	0	0	0	0.333927	0	0	28.7444	0	0	0	0.102404	0	0	0.62333	7.97418	0	0	0	0.0712378	2.8228	0.271594	0	0	0	1.26892	0	0	0	0.743544	0	3.29029	0	0	0	2.23063	0	0.249332	0.0534283	0	0	0	0	0	0	3.5797	0
SRR5000245	0.0320346	14.7304	0.0574414	27.7829	0.0408718	0.00331393	0.0828482	0	0	35.6557	0	3.46637	0.693716	0	0	0	1.85138	0	0	0.0806389	0.113778	0.0497089	0	0	0.782087	0.0673832	0	0.00883714	0	0.0165696	0.0077325	0.15465	0	1.50894	0	0	0	0.526915	0	0.00441857	8.55546	0.178952	0	0.00220929	0	0	0	0.0110464	0
SRR5000246	19.4378	2.26087	0	15.3539	0	0	2.52537	0	0	0.0194259	0	0.93842	0.0044829	0	0.445301	0	6.30146	0	0.224145	0.0911523	0	0	0	1.76776	11.6809	0.0089658	0	4.02265	0	0.153913	0	3.21274	0	0.363115	0	0	0	0.0313803	0.0537948	0	0	0.357138	0	0	0	0	0	12.1247	0.0029886
SRR5000247	0.0530497	0.0181145	0.0103512	0.185027	0	0	0.00646948	0	0	0.0297596	0	0.0232901	0	0	0.219962	0	16.712	0	1.10499	0	0.0155267	8.82954	0.0155267	0	0.0194084	0.74399	0.130683	0	0	0	0.716818	0.100924	0.00388169	0.754341	0	0	0	0.76728	0	0.0401108	0.0802215	0.0103512	0	0.0789276	0	0	0	6.48759	0.260073
SRR5000248	0.0126624	1.48832	7.65297	0.229872	0	0.0321431	0.0136365	0	0	0	0	0	0.0711044	0	0.0029221	0	10.3861	0.0155845	0	0	23.3709	15.9917	0	0.00974032	0.0370132	0.0564939	0.126624	0.0379873	0	10.9238	0	0.0272729	0	0.217209	0	0	0	0.031169	0.24156	0	0	0	0	0	0	0	0	0.0477276	0.00194806
SRR5000249	0.0159546	0.508951	0.0478637	0.100514	0.0207409	0.0765819	0.0223364	0.00957274	0	0.0159546	0	0.01755	0	45.6412	0.100514	0	6.03561	0.0574364	0.323878	0	0	4.54705	0	0.0303137	0.0207409	0.0446728	0	0	0	0.0494591	1.21574	0.073391	0.402055	0.437155	0	0.0542455	0	0.390887	0	0.363764	0.0239318	0.0271228	0	0	0	0	0	0.229746	0.0622228
SRR5000250	0	2.92414	0.5976	0.132293	0	0.145979	0.0593039	0	0	0.0136855	0	0	0	0	0.0501802	0	1.14502	26.6092	0	0	2.07564	1.21801	1.64682	0.0729894	0.460745	0.615848	0	0.00912367	0	5.7616	0	0.118608	0	0.460745	0	0	0	1.20889	0	2.39953	0.310205	0	0	0.127731	0	0	0.0364947	0.492678	0.0136855
SRR5000251	0.0732064	1.76741	28.1165	5.17151	0	0.0888935	1.96612	0	0	25.1307	0	0	0.230077	0	0	0	0.554277	0.334658	0.125497	0.685003	0	0.732064	0.245764	0	0.261452	0.371261	0.0679774	0.0261452	0	0	0.0261452	0.0313742	0	0.836645	0	0	0	0.70069	0	0.0313742	9.98222	0.334658	0	0	0	0	0	0.104581	0
SRR5000252	0.159599	5.64979	0.296398	2.8819	0.0866393	0.141359	7.34154	0	0	0.528956	0	0.109439	0	0	0.168719	0	1.65527	23.6845	0	0.196078	0	0.592795	0.141359	16.4706	0.446876	0.109439	0.0638395	0	0	2.2207	0	0.355677	0	9.37528	0	0	0	5.18012	0	1.18103	0	0.104879	0	0	0	0	0	0.0227998	0
SRR5000253	1.82404	0.186713	0.204267	0.111709	0	0.0766002	0	0.00478751	0	0.0127667	0	0	0	0	0.108517	0	15.5004	0.0829836	0.00478751	0	0.0239376	0.0335126	0.0319168	0.0127667	0.130859	0.162775	0.0542585	0.0750044	0	0.0159584	1.62775	0.272888	0	1.09794	0	0	0	0.0781961	0.0223417	0.521839	0.303209	0	0.0446835	0	0	0	0	6.02429	0.0191501
SRR5000254	0.399641	0	0.656553	0.134573	0	0.146807	0	0	0	0.248756	0	0	0	0	0.122339	0	21.0872	2.99323	0.0815594	0	0	0.0407797	0.493434	0	0	0.0774814	0.88492	0	0	0	3.55191	1.19485	0	0.599462	0	0.0611696	0	3.50298	0.0489356	0.399641	1.12144	0.0163119	0	0.0693255	0	0	0	0.420031	0.0122339
SRR5000255	0	0.036757	0.078765	0	0	0	0	0	0	0	0	0	0	0	0.05251	0	1.24974	55.6238	0	0	0	0	0.031506	0	0	0.183785	0.141777	0	0	0	0.309809	0.147028	0	0.567108	0	0	0	0.136526	0	0.141777	0.246797	0	0	0	0	0	0	1.00819	0
SRR5000256	0	3.44318	0.0082176	0	0.156134	0.423207	0	0	0	0	0	0	0.0575232	0	0.0575232	0	1.94346	7.92177	0	0	4.74977	0.0123264	0	0.0575232	0	0	0	0	0	0.829978	0.020544	0	0	0.871066	0	0	0	2.14479	34.1729	0.365683	0	0	0	0.0082176	0	0	0	1.11759	0
SRR5000257	0.0362879	29.8081	3.52466	4.99195	0.0394434	0	0	0	0	0	0	0	0.451232	0	0	0	8.25629	0.0631094	0.0110441	0.0962418	0	0.455965	0	3.68243	7.90761	0.168818	0	0	0	1.64873	0.0189328	0.388123	0	0.48752	0	0	0	0.635827	0	0.0567985	0	0.029977	0	0	0	0	0	0.0615317	0
SRR5000258	0.0494894	0.150118	0	0.00824824	0	0	0	0	0	0.0313433	0	0.0494894	0	0.0230951	0.193009	0	3.47581	0.0478398	0.0494894	0	2.90008	0.0181461	0	0	0.00824824	0.308484	0	0.216104	0	0	0.207856	0.28209	0	0.737393	0	0.201257	0	0.550982	3.56984	0.032993	0.193009	0	0	0	0	0	0	1.60181	0
[truncated: 1,283 more columns]
