# Supplementary material for: Energetic and genomic potential for hydrogenotrophic, formatotrophic, and acetoclastic methanogenesis in surface-expressed serpentinized fluids of the Samail Ophiolite
Source: Front Microbiol. 2025 Jan 31;15:1523912. doi: 10.3389/fmicb.2024.1523912 (PMC11826062; doi:10.3389/fmicb.2024.1523912)
Supplement: Supplementary file 4 [file Data_Sheet_4.xlsx]

## Sheet: Bin36_Methanobacterium
Supplementary Table 4. Bin36, Family, Metanobacteriaceae; Genus, Methanobacterium
Metabolism Module	Thieringer et al. (2023) genes	RastK Annotation		BLASTp					Taxonomy (BLASTp)
		Coding Sequence ID	Annotation	BLASTp Annotation	NCBI Accession Number	Percent Amino Acid Identity	E-value	Query Coverage	Order	Genus	Species	Strain	Notes
Methanogenesis	fwd, formylmethanofuran dehydrogenase	not present	Formylmethanofuran dehydrogenase subunit A (EC 1.2.99.5)										Found in Acetoclastic Methanogen Bin
Methanogenesis	fwd, formylmethanofuran dehydrogenase	not present	Formylmethanofuran dehydrogenase subunit B (EC 1.2.99.5)										Found in Acetoclastic Methanogen Bin
Methanogenesis	fwd, formylmethanofuran dehydrogenase	not present	Formylmethanofuran dehydrogenase (tungsten) subunit C (EC 1.2.99.5)
Methanogenesis	fwd, formylmethanofuran dehydrogenase	not present	Formylmethanofuran dehydrogenase (tungsten) operon gene G										Found in Acetoclastic Methanogen Bin
Methanogenesis	ftr, formylmethanofuran:H4SPT formyltransferase	RAST.CDS.665	Formylmethanofuran--tetrahydromethanopterin N-formyltransferase (EC 2.3.1.101)	formylmethanofuran--tetrahydromethanopterin N-formyltransferase [Methanobacterium alcaliphilum]	WP_248611438.1	0.8182	3e-172	1	Methanobacteriales	Methanobacterium	Methanobacterium alcaliphilum	multiple
Methanogenesis	ftr, formylmethanofuran:H4SPT formyltransferase	RAST.CDS.148	Energy conserving hydrogenase Eha associated protein (protein S); Formylmethanofuran--tetrahydromethanopterin N-formyltransferase (EC 2.3.1.101)	formylmethanofuran--tetrahydromethanopterin N-formyltransferase [Methanobacterium]	WP_048082494.1	0.8069	4e-178	0.99	Methanobacteriales	Methanobacterium	multiple
Methanogenesis	N/A	RAST.CDS.145	Energy conserving hydrogenase Eha associated gene 2	CBS domain-containing protein [Methanobacterium]	WP_048082497.1	0.7867	9e-115	1	Methanobacteriales	Methanobacterium	multiple
Methanogenesis	N/A	RAST.CDS.146	Energy conserving hydrogenase Eha associated polyferredoxin	4Fe-4S binding protein [Methanobacterium]	WP_048082496.1	0.7149	2e-114	1	Methanobacteriales	Methanobacterium	multiple
Methanogenesis	N/A	RAST.CDS.147	Energy conserving hydrogenase Eha associated protein, ribokinase homolog (protein T)	carbohydrate kinase family protein [Methanobacterium]	WP_069584715.1	0.6797	1e-138	0.98	Methanobacteriales	Methanobacterium	multiple
Methanogenesis	N/A	RAST.CDS.234	Energy-conserving hydrogenase (ferredoxin), subunit C	NADH-quinone oxidoreductase subunit B family protein [Thermococcus sp.]	WP_297508323.1	0.6562	5e-56	0.77	Thermococcales	Thermococcus	unclassified Thermococcus
Methanogenesis	ftr, formylmethanofuran:H4SPT formyltransferase	RAST.CDS.148	Energy conserving hydrogenase Eha associated protein (protein S); Formylmethanofuran--tetrahydromethanopterin N-formyltransferase (EC 2.3.1.101)	formylmethanofuran--tetrahydromethanopterin N-formyltransferase [Methanobacterium]	WP_048082494.1	0.8069	3e-178	0.99	Methanobacteriales	Methanobacterium	multiple
Methanogenesis	mch, methenyl-H4SPT cyclohydrolase	RAST.CDS.879	N(5),N(10)-methenyltetrahydromethanopterin cyclohydrolase (EC 3.5.4.27)	methenyltetrahydromethanopterin cyclohydrolase [Methanobacterium]	WP_048080797.1	0.9062	0	0.9062	Methanobacteriales	Methanobacterium	multiple
Methanogenesis	mtd, F420-dependent methylene H4SPT dehydrogenase	not present	H(2)-dependent N5,N10-methylenetetrahydromethanopterin dehydrogenase										Found in Acetoclastic Methanogen Bin
Methanogenesis	mer, F420-dependent methylene-H4SPT reductase	not present	F420-dependent N(5),N(10)-methylenetetrahydromethanopterin reductase (EC 1.5.99.11)										Found in Acetoclastic Methanogen Bin
Methanogenesis	mtr, methyl-H4SPT:coenzyme M methyltransferase	not present	N5-methyltetrahydromethanopterin:coenzyme M methyltransferase subunit X
Methanogenesis	mtr, methyl-H4SPT:coenzyme M methyltransferase	RAST.CDS.280	5-methyltetrahydrosarcinapterin:corrinoid/iron-sulfur protein Co-methyltransferase (EC 2.1.1.245)	acetyl-CoA decarbonylase/synthase complex subunit gamma [Candidatus Bathyarchaeota archaeon A05DMB-3]	MBX5321446.1	0.4517	1e-141	0.99	unclassified Candidatus Bathyarchaeota	stopped at unclassified
Methanogenesis	mtr, methyl-H4SPT:coenzyme M methyltransferase	not present	N5-methyltetrahydromethanopterin:coenzyme M methyltransferase subunit H (EC 2.1.1.86)										Found in Acetoclastic Methanogen Bin
Methanogenesis	mtr, methyl-H4SPT:coenzyme M methyltransferase	not present	N5-methyltetrahydromethanopterin:coenzyme M methyltransferase subunit E (EC 2.1.1.86)										Found in Acetoclastic Methanogen Bin
Methanogenesis	mtr, methyl-H4SPT:coenzyme M methyltransferase	not present	N5-methyltetrahydromethanopterin:coenzyme M methyltransferase subunit D (EC 2.1.1.86)										Found in Acetoclastic Methanogen Bin
Methanogenesis	mtr, methyl-H4SPT:coenzyme M methyltransferase	not present	N5-methyltetrahydromethanopterin:coenzyme M methyltransferase subunit C (EC 2.1.1.86)										Found in Acetoclastic Methanogen Bin
Methanogenesis	mtr, methyl-H4SPT:coenzyme M methyltransferase	not present	N5-methyltetrahydromethanopterin:coenzyme M methyltransferase subunit F (EC 2.1.1.86)										Found in Acetoclastic Methanogen Bin
Methanogenesis	mtr, methyl-H4SPT:coenzyme M methyltransferase	not present	N5-methyltetrahydromethanopterin:coenzyme M methyltransferase subunit A (EC 2.1.1.86)										Found in Acetoclastic Methanogen Bin
Methanogenesis	N/A	RAST.CDS.127	Methyl coenzyme M reductase associated protein; Fe-S oxidoreductase, related to NifB/MoaA family	unnamed protein product [Methanobacterium veterum]	WP_048081842.1	0.8337	0	1	Methanobacteriales	Methanobacterium	Methanobacterium veterum	multiple
Methanogenesis	N/A	RAST.CDS.957	Methyl coenzyme M reductase system component A2 homolog	ABC transporter ATP-binding protein [Methanobacterium]	WP_048081181.1	0.7883	0	1	Methanobacteriales	Methanobacterium	multiple species
Methanogenesis	mcr, methyl-coenzyme M reductase	RAST.CDS.263	Methyl-coenzyme M reductase system component A2	methyl coenzyme M reductase system, component A2 [Methanobacterium]	WP_069582738.1	0.8701	0	1	Methanobacteriales	Methanobacterium	multiple species
Methanogenesis	mcr, methyl-coenzyme M reductase	not present	Methyl coenzyme M reductase beta subunit (EC 2.8.4.1)										Found in Acetoclastic Methanogen Bin
Methanogenesis	mcr, methyl-coenzyme M reductase	not present	Methyl coenzyme M reductase gamma subunit (EC 2.8.4.1)										Found in Acetoclastic Methanogen Bin
Methanogenesis	mcr, methyl-coenzyme M reductase	not present	Methyl coenzyme M reductase alpha subunit (EC 2.8.4.1)										Found in Acetoclastic Methanogen Bin
Methanogenesis	mcr, methyl-coenzyme M reductase	not present	Methyl coenzyme M reductase associated protein; Fe-S oxidoreductase, related to NifB/MoaA family										Found in Acetoclastic Methanogen Bin
Methanogenesis	mcr, methyl-coenzyme M reductase	not present	Methyl coenzyme M reductase operon protein C										Found in Acetoclastic Methanogen Bin
Acetoclastic methanogenesis	ack, acetate kinase	not present	Acetate kinase (EC 2.7.2.1)
Acetoclastic methanogenesis	GlmU, bifunctional sugar-1-phosphate nucleotidylyltransferase/acetyltransferase***	RAST.CDS.345	N-acetylglucosamine-1-phosphate uridyltransferase (EC 2.7.7.23); Glucosamine-1-phosphate N-acetyltransferase (EC 2.3.1.157)	bifunctional sugar-1-phosphate nucleotidylyltransferase/acetyltransferase [Methanobacterium]	WP_048080274.1	0.846	0	1	Methanobacteriales	Methanobacterium	multiple
Acetoclastic methanogenesis	acs, acetyl-CoA synthetase	RAST.CDS.847	Acetyl-CoA synthetase (EC 6.2.1.1)	acetate--CoA ligase [Methanobacterium]	WP_069584381.1	0.8053	0	0.99	Methanobacteriales	Methanobacterium	multiple
Acetoclastic methanogenesis	cdh, carbon monoxide dehydrogenase	RAST.CDS.267	CO dehydrogenase/acetyl-CoA synthase subunit alpha, CO dehydrogenase subcomplex (EC 1.2.7.4)	CO dehydrogenase/acetyl-CoA synthase complex subunit alpha [Methanobacterium paludis]	WP_013826442.1	0.5797	0	0.96	Methanobacteriales	Methanobacterium	unclassified Methanobacterium
Acetoclastic methanogenesis	cdh, carbon monoxide dehydrogenase	RAST.CDS.886	CO dehydrogenase/acetyl-CoA synthase subunit beta, acetyl-CoA synthase (EC 2.3.1.169)	CO dehydrogenase/CO-methylating acetyl-CoA synthase complex subunit beta [Methanococcus maripaludis]	WP_181487707.1	0.5905	5e-171	0.98	Methanococcales	Methanococcus	Methanococcus maripaludis
Acetoclastic methanogenesis	cdh, carbon monoxide dehydrogenase	RAST.CDS.281	CO dehydrogenase/acetyl-CoA synthase subunit delta, corrinoid iron-sulfur subcomplex small subunit	CO dehydrogenase/acetyl-CoA synthase subunit delta [Archaeoglobus fulgidus]	WP_010877884.1	0.5232	3e-45	0.9	Archaeoglobales	Archaeoglobus	Archaeoglobus fulgidus
Acetoclastic methanogenesis	cdh, carbon monoxide dehydrogenase	RAST.CDS.885	CO dehydrogenase/acetyl-CoA synthase subunit epsilon, CO dehydrogenase subcomplex (EC 1.2.7.4)	CO dehydrogenase/acetyl-CoA synthase complex subunit epsilon [Methanobacterium]	WP_048072369.1	0.4706	8e-33	0.75	Methanobacteriales	Methanobacterium	unclassified Methanobacterium
Acetoclastic methanogenesis	cdh, carbon monoxide dehydrogenase	RAST.CDS.941	CO dehydrogenase accessory protein CooC (nickel insertion)	carbon monoxide dehydrogenase accessory protein CooC [Methanotorris igneus]	WP_013799720.1	0.5388	2e-82	0.92	Methanococcales	Methanotorris	Methanotorris igneus	Methanotorris igneus Kol 5
Acetoclastic methanogenesis	cdh, carbon monoxide dehydrogenase	RAST.CDS.230	Carbon monoxide-induced hydrogenase proton translocating subunit CooK	complex I subunit 1 family protein [Carboxydocella]	WP_078665964.1	0.4696	1e-45	0.74	Eubacteriales	Carboxydocella	mutiple
Formatotrophic	fdhA, formate dehydrogenase alpha subunit	Rast.CDS.636	Formate dehydrogenase alpha subunit (EC 1.2.1.2)	molybdopterin-dependent oxidoreductase [Methanobacterium]	WP_048082405.1	0.7283	0	0.99	Methanobacteriales	Methanobacterium	multiple
Formatotrophic	fdhB, formate dehydrogenase beta subunit	RAST.CDS.637	Formate dehydrogenase beta subunit (EC 1.2.1.2)	Coenzyme F420 hydrogenase/dehydrogenase, beta subunit C-terminal domain [Methanobacterium]	WP_048082404.1	0.8298	0	0.99	Methanobacteriales	Methanobacterium	multiple
Formatotrophic	hdr, heterodisulfide reductase	RAST.CDS.1028	heterodisulfide reductase subunit A (CDS 1028)	CoB--CoM heterodisulfide reductase iron-sulfur subunit A family protein [Methanobacterium]	WP_048081534.1	0.8533	0	1	Methanobacteriales	Methanobacterium	unclassified Methanobacterium
Formatotrophic	hdr, heterodisulfide reductase	RAST.CDS.20	heterodisulfide reductase subunit B	ferredoxin:CoB-CoM heterodisulfide reductase subunit HdrB [Methanobacterium]	WP_048080397.1	0.8317	0	0.98	Methanobacteriales	Methanobacterium	unclassified Methanobacterium
Formatotrophic	hdr, heterodisulfide reductase	RAST.CDS.19	heterodisulfide reductase subunit C	ferredoxin:CoB-CoM heterodisulfide reductase subunit HdrC [Methanobacterium]	WP_069582733.1	0.7164	1e-107	1	Methanobacteriales	Methanobacterium	unclassified Methanobacterium
Hydrogenotrophic	hdr, heterodisulfide reductase	not present	heterodisulfide reductase, subunit A/methylviologen reducing hydrogenase, subunit delta										Found in Acetoclastic Methanogen Bin
Hydrogenotrophic	Membrane bound NiFe hydrogenase	not present	Membrane bound hydrogenase, NiFe-hydrogenase large subunit MbhL (EC 1.12.7.2)
Hydrogenotrophic	frhB, Coenzyme F420-reducing hydrogenase*	RAST.CDS.318	coenzyme F420-reducing hydrogenase, beta subunit homolog	Coenzyme F420 hydrogenase/dehydrogenase, beta subunit C-terminal domain [Methanobacterium]	WP_048080261.1	0.7173	3e-168	0.99	Methanobacteriales	Methanobacterium	multiple
Hydrogenotrophic	FprA*	RAST.CDS.348	Coenzyme F420H2 oxidase (EC 1.5.3.22)	FprA family A-type flavoprotein [Methanobacterium]	WP_048081508.1	0.8258	0	1	Methanobacteriales	Methanobacterium	multiple
Hydrogenotrophic	npdG*	RAST.CDS.337	NADPH-dependent F420 reductase	NADPH-dependent F420 reductase [Methanobacterium]	WP_048080069.1	0.6737	1e-108	1	Methanobacteriales	Methanobacterium	multiple
Hydrogenotrophic	frh, coenzyme F420 hydrogenase	not present	Putative coenzyme F420-dependent oxidoreductase MJ1349										Found in Acetoclastic Methanogen Bin
Hydrogenotrophic	cofE, coenzyme F420:L-glutamate ligase	RAST.CDS.356	Coenzyme F420-0:L-glutamate ligase (EC 6.3.2.31); F420-1:L-glutamate ligase (EC 6.3.2.34)	coenzyme F420-0:L-glutamate ligase [Methanobacterium]	WP_048080408.1	0.7468	6e-123	1	Methanobacteriales	Methanobacterium	multiple
Putative carbon concentrating mechanism	N/A	RAST.CDS.698	putative sodium-dependent bicarbonate transporter	sodium-dependent bicarbonate transport family permease [Thermodesulfovibrionales bacterium]	MCL0038144.1	0.6629	4e-153	0.99	Thermodesulfovibrionales	unclassified Thermodesulfovibrionales
Putative carbon concentrating mechanism	g-CA	RAST.CDS.656	Carbonic anhydrase-like protein MJ0304	gamma carbonic anhydrase family protein [Methanobacterium aggregans]	WP_209582865.1	0.723	8e-67	0.97	Methanobacteriales	Methanobacterium	Methanobacterium aggregans	multiple
Putative carbon concentrating mechanism	N/A	not present	ABC transporter, permease protein (cluster 10, nitrate/sulfonate/bicarbonate)										Found in Acetoclastic Methanogen Bin
Putative carbon concentrating mechanism	N/A	not present	ABC transporter, substrate-binding protein (cluster 10, nitrate/sulfonate/bicarbonate)										Found in Acetoclastic Methanogen Bin
Putative carbon concentrating mechanism	N/A	RAST.CDS.1622	ABC transporter, ATP-binding protein (cluster 10, nitrate/sulfonate/bicarbonate)
*In Thieringer et al. (2023) referred to as F420
**N/A indicates not included in Thieringer Annotation
***In Thieringer et al. (2023) referred to as pta

## Sheet: Bin9_Methanobacterium
Supplementary Table 4. Bin9, Family, Metanobacteriaceae; Genus, Methanobacterium
Metabolism Module	Thieringer et al. (2023) genes	RastK Annotation		BLASTp					Taxonomy (BLASTp)
		Coding Sequence ID	Annotation	BLASTp Annotation	NCBI Accession Number	Percent Amino Acid Identity	E-value	Query Coverage	Order	Genus	Species	Strain	Notes
Methanogenesis	fwd, formylmethanofuran dehydrogenase	RAST.CDS.1176	Formylmethanofuran dehydrogenase subunit A (EC 1.2.99.5)	formylmethanofuran dehydrogenase subunit A [Methanosarcinaceae archaeon]	MCD5425189.1	0.8479	0	0.99	Methanosarcinales	unclassified Methanosarcinaceae
Methanogenesis	fwd, formylmethanofuran dehydrogenase	RAST.CDS.1178	Formylmethanofuran dehydrogenase subunit B (EC 1.2.99.5)	tungsten formylmethanofuran dehydrogenase [Methanothermobacter thermautotrophicus]	CAA61215.1	0.5596	4e-166	0.93	Methanobacteriales	Methanothermobacter	Methanothermobacter thermautotrophicus	Methanothermobacter thermautotrophicus str. Delta H, Methanothermobacter thermautotrophicus str. Winter
Methanogenesis	fwd, formylmethanofuran dehydrogenase	not present	Formylmethanofuran dehydrogenase (tungsten) subunit C (EC 1.2.99.5)
Methanogenesis	fwd, formylmethanofuran dehydrogenase	RAST.CDS.110	Formylmethanofuran dehydrogenase (tungsten) operon gene G	4Fe-4S binding protein [Methanosarcinaceae archaeon]	MCD5425188.1	0.8434	3e-44	1	Methanosarcinales	unclassified Methanosarcinaceae
Methanogenesis	ftr, formylmethanofuran:H4SPT formyltransferase	RAST.CDS.665	Formylmethanofuran--tetrahydromethanopterin N-formyltransferase (EC 2.3.1.101)	formylmethanofuran--tetrahydromethanopterin N-formyltransferase [Methanobacteriaceae archaeon]	MDI6644726.1	0.8182	1e-175	1	Methanobacteriales	unclassified Methanosarcinaceae
Methanogenesis	ftr, formylmethanofuran:H4SPT formyltransferase	RAST.CDS.1032	Energy conserving hydrogenase Eha associated protein (protein S); Formylmethanofuran--tetrahydromethanopterin N-formyltransferase (EC 2.3.1.101)	formylmethanofuran--tetrahydromethanopterin N-formyltransferase [Methanobacterium sp.]	MDI6723977.1	0.8419	0	0.97	Methanobacteriales	Methanobacterium	unclassified Methanobacterium
Methanogenesis	N/A***	RAST.CDS.1029	Energy conserving hydrogenase Eha associated gene 2	CBS domain-containing protein [Methanobacterium]	WP_048082497.1	0.7867	9e-115	1	Methanobacteriales	Methanobacterium	multiple
Methanogenesis	N/A	RAST.CDS.1030	Energy conserving hydrogenase Eha associated polyferredoxin	4Fe-4S binding protein [Methanobacterium]	WP_048082496.1	0.7149	2e-114	1	Methanobacteriales	Methanobacterium	multiple
Methanogenesis	N/A	RAST.CDS.1031	Energy conserving hydrogenase Eha associated protein, ribokinase homolog (protein T)	carbohydrate kinase family protein [Methanobacterium]	WP_069584715.1	0.6797	1e-138	0.98	Methanobacteriales	Methanobacterium	multiple
Methanogenesis	N/A	RAST.CDS.333	Energy-conserving hydrogenase (ferredoxin), subunit C	NADH-quinone oxidoreductase subunit B family protein [Thermococcus sp.]	WP_297508323.1	0.6562	5e-56	0.77	Thermococcales	Thermococcus	unclassified Thermococcus
Methanogenesis	mch, methenyl-H4SPT cyclohydrolase	RAST.CDS.248	N(5),N(10)-methenyltetrahydromethanopterin cyclohydrolase (EC 3.5.4.27)	methenyltetrahydromethanopterin cyclohydrolase [Methanobacterium sp.]	MDI6724183.1	0.9281	0	1	Methanobacteriales	Methanobacterium	unclassified Methanobacterium
Methanogenesis	mtd, F420-dependent methylene H4SPT dehydrogenase	not present	H(2)-dependent N5,N10-methylenetetrahydromethanopterin dehydrogenase										Found in Acetoclastic Methanogen Bin
Methanogenesis	mer, F420-dependent methylene-H4SPT reductase	not present	F420-dependent N(5),N(10)-methylenetetrahydromethanopterin reductase (EC 1.5.99.11)										Found in Acetoclastic Methanogen Bin
Methanogenesis	mtr, methyl-H4SPT:coenzyme M methyltransferase	RAST.CDS.348	N5-methyltetrahydromethanopterin:coenzyme M methyltransferase subunit X
Methanogenesis	mtr, methyl-H4SPT:coenzyme M methyltransferase	RAST.CDS.957	5-methyltetrahydrosarcinapterin:corrinoid/iron-sulfur protein Co-methyltransferase (EC 2.1.1.245)	acetyl-CoA decarbonylase/synthase complex subunit gamma [Methanosarcinaceae archaeon]	MCD5425801.1	0.7424	0	0.99	Methanosarcinales	unclassified Methanosarcinaceae
Methanogenesis	mtr, methyl-H4SPT:coenzyme M methyltransferase	not present	N5-methyltetrahydromethanopterin:coenzyme M methyltransferase subunit H (EC 2.1.1.86)										Found in Acetoclastic Methanogen Bin
Methanogenesis	mtr, methyl-H4SPT:coenzyme M methyltransferase	not present	N5-methyltetrahydromethanopterin:coenzyme M methyltransferase subunit E (EC 2.1.1.86)										Found in Acetoclastic Methanogen Bin
Methanogenesis	mtr, methyl-H4SPT:coenzyme M methyltransferase	not present	N5-methyltetrahydromethanopterin:coenzyme M methyltransferase subunit D (EC 2.1.1.86)										Found in Acetoclastic Methanogen Bin
Methanogenesis	mtr, methyl-H4SPT:coenzyme M methyltransferase	not present	N5-methyltetrahydromethanopterin:coenzyme M methyltransferase subunit C (EC 2.1.1.86)										Found in Acetoclastic Methanogen Bin
Methanogenesis	mtr, methyl-H4SPT:coenzyme M methyltransferase	not present	N5-methyltetrahydromethanopterin:coenzyme M methyltransferase subunit F (EC 2.1.1.86)										Found in Acetoclastic Methanogen Bin
Methanogenesis	mtr, methyl-H4SPT:coenzyme M methyltransferase	not present	N5-methyltetrahydromethanopterin:coenzyme M methyltransferase subunit A (EC 2.1.1.86)										Found in Acetoclastic Methanogen Bin
Methanogenesis	N/A	not present	methyl-coenzyme M reductase associated protein; Fe-S oxidoreductase
Methanogenesis	N/A	not present	Methyl coenzyme M reductase system component A2 homolog
Methanogenesis	mcr, methyl-coenzyme M reductase	not present	Methyl-coenzyme M reductase system component A2
Methanogenesis	mcr, methyl-coenzyme M reductase	not present	Methyl coenzyme M reductase beta subunit (EC 2.8.4.1)										Found in Acetoclastic Methanogen Bin
Methanogenesis	mcr, methyl-coenzyme M reductase	not present	Methyl coenzyme M reductase gamma subunit (EC 2.8.4.1)										Found in Acetoclastic Methanogen Bin
Methanogenesis	mcr, methyl-coenzyme M reductase	not present	Methyl coenzyme M reductase alpha subunit (EC 2.8.4.1)										Found in Acetoclastic Methanogen Bin
Methanogenesis	mcr, methyl-coenzyme M reductase	not present	Methyl coenzyme M reductase associated protein; Fe-S oxidoreductase, related to NifB/MoaA family										Found in Acetoclastic Methanogen Bin
Methanogenesis	mcr, methyl-coenzyme M reductase	not present	Methyl coenzyme M reductase operon protein C										Found in Acetoclastic Methanogen Bin
Acetoclastic methanogenesis	ack, acetate kinase	not present	Acetate kinase (EC 2.7.2.1)
Acetoclastic methanogenesis	GlmU, bifunctional sugar-1-phosphate nucleotidylyltransferase/acetyltransferase**	RAST.CDS.1200	N-acetylglucosamine-1-phosphate uridyltransferase (EC 2.7.7.23); Glucosamine-1-phosphate N-acetyltransferase (EC 2.3.1.157)	bifunctional sugar-1-phosphate nucleotidylyltransferase/acetyltransferase [Methanobacterium]	WP_048080274.1	0.8484	0	1	Methanobacteriales	Methanobacterium	multiple
Acetoclastic methanogenesis	acs, acetyl-CoA synthetase	RAST.CDS.537	Acetyl-CoA synthetase (EC 6.2.1.1)	acetate--CoA ligase [Methanobacterium]	WP_069584381.1	0.8053	0	0.99	Methanobacteriales	Methanobacterium	multiple
Acetoclastic methanogenesis	cdh, carbon monoxide dehydrogenase	RAST.CDS.279	CO dehydrogenase/acetyl-CoA synthase subunit alpha, CO dehydrogenase subcomplex (EC 1.2.7.4)	CO dehydrogenase/acetyl-CoA synthase complex subunit alpha [Methanosarcinaceae archaeon]	MCD5425317.1	0.8669	0	1	Methanosarcinales	unclassified Methanosarcinaceae
Acetoclastic methanogenesis	cdh, carbon monoxide dehydrogenase	RAST.CDS.117	CO dehydrogenase/acetyl-CoA synthase subunit beta, acetyl-CoA synthase (EC 2.3.1.169)	CO dehydrogenase/CO-methylating acetyl-CoA synthase complex subunit beta [Methanosarcinales archaeon]	NKQ38079.1	0.7121	0	1	Methanosarcinales	unclassified Methanosarcinales
Acetoclastic methanogenesis	cdh, carbon monoxide dehydrogenase	RAST.CDS.956	CO dehydrogenase/acetyl-CoA synthase subunit delta, corrinoid iron-sulfur subcomplex small subunit	CO dehydrogenase/acetyl-CoA synthase subunit delta [Methanosarcinaceae archaeon]	MCD5425800.1	0.7934	0	0.99	Methanosarcinales	unclassified Methanosarcinaceae
Acetoclastic methanogenesis	cdh, carbon monoxide dehydrogenase	RAST.CDS.118	CO dehydrogenase/acetyl-CoA synthase subunit epsilon, CO dehydrogenase subcomplex (EC 1.2.7.4)	hypothetical protein [Methanosarcinaceae archaeon]	MCD5425316.1	0.8	7e-107	1	Methanosarcinales	unclassified Methanosarcinales
Acetoclastic methanogenesis	cdh, carbon monoxide dehydrogenase	RAST.CDS.115	CO dehydrogenase accessory protein CooC (nickel insertion)	AAA family ATPase [Methanosarcinales archaeon]	NKQ38077.1	0.8286	7e-102	1	Methanosarcinales	unclassified Methanosarcinales
Acetoclastic methanogenesis	cdh, carbon monoxide dehydrogenase	RAST.CDS.699	CO dehydrogenase accessory protein CooC (nickel insertion)	AAA family ATPase [Methanosarcinales archaeon]	NKQ38077.1	0.8286	7e-102	1	Methanosarcinales	unclassified Methanosarcinales
Acetoclastic methanogenesis	cdh, carbon monoxide dehydrogenase	not present	Carbon monoxide-induced hydrogenase proton translocating subunit CooK
Formatotrophic	fdhA, formate dehydrogenase alpha subunit	not present	Formate dehydrogenase alpha subunit (EC 1.2.1.2)
Formatotrophic	fdhB, formate dehydrogenase beta subunit	RAST.CDS.1351	Formate dehydrogenase beta subunit (EC 1.2.1.2)	formate dehydrogenase [Methanobacterium sp. BRmetb2]	AXV36894.1	0.8298	0	0.99	Methanobacteriales	Methanobacterium	unclassified Methanobacterium
Formatotrophic	hdr, heterodisulfide reductase	RAST.CDS.1920	heterodisulfide reductase subunit A (CDS 1028)	FAD-dependent oxidoreductase [Methanobacterium sp.]	MDI6723708.1	0.8821	0	0.98	Methanobacteriales	Methanobacterium	unclassified Methanobacterium
Formatotrophic	hdr, heterodisulfide reductase	RAST.CDS.919	heterodisulfide reductase subunit B	ferredoxin:CoB-CoM heterodisulfide reductase subunit HdrB [Methanobacterium]	WP_048080397.1	0.8317	0	0.98	Methanobacteriales	Methanobacterium	multiple
Formatotrophic	hdr, heterodisulfide reductase	RAST.CDS.918	heterodisulfide reductase subunit C	4Fe-4S dicluster domain-containing protein [Methanobacterium sp.]	MDI6723692.1	0.7617	5e-108	0.96	Methanobacteriales	Methanobacterium	unclassified Methanobacterium
Hydrogenotrophic	hdr, heterodisulfide reductase	not present	heterodisulfide reductase, subunit A/methylviologen reducing hydrogenase, subunit delta										Found in Acetoclastic Methanogen Bin
Hydrogenotrophic	Membrane bound NiFe hydrogenase	not present	Membrane bound hydrogenase, NiFe-hydrogenase large subunit MbhL (EC 1.12.7.2)
Hydrogenotrophic	frhB, Coenzyme F420-reducing hydrogenase*	RAST.CDS.1227	coenzyme F420-reducing hydrogenase, beta subunit homolog	Coenzyme F420 hydrogenase/dehydrogenase, beta subunit C-terminal domain [Methanobacterium]	WP_048080261.1	0.7173	3e-168	0.99	Methanobacteriales	Methanobacterium	multiple
Hydrogenotrophic	FprA*	RAST.CDS.1075	Coenzyme F420H2 oxidase (EC 1.5.3.22)	FprA family A-type flavoprotein [Methanobacterium]	WP_048081508.1	0.8258	0	1	Methanobacteriales	Methanobacterium	multiple
Hydrogenotrophic	npdG*	RAST.CDS.1211	NADPH-dependent F420 reductase	NADPH-dependent F420 reductase [Methanobacterium]	WP_048080069.1	0.6737	1e-108	1	Methanobacteriales	Methanobacterium	multiple
Hydrogenotrophic	frh, coenzyme F420 hydrogenase	not present	Putative coenzyme F420-dependent oxidoreductase MJ1349										Found in Acetoclastic Methanogen Bin
Hydrogenotrophic	cofE, coenzyme F420:L-glutamate ligase	RAST.CDS.930	Coenzyme F420-0:L-glutamate ligase (EC 6.3.2.31); F420-1:L-glutamate ligase (EC 6.3.2.34)	coenzyme F420-0:L-glutamate ligase [Methanobacterium]	WP_048080408.1	0.7468	6e-123	1	Methanobacteriales	Methanobacterium	multiple
Putative carbon concentrating mechanism	N/A	not present	putative sodium-dependent bicarbonate transporter
Putative carbon concentrating mechanism	N/A	RAST.CDS.1061	Carbonic anhydrase-like protein MJ0304	gamma carbonic anhydrase family protein [Methanobacterium]	WP_048080273.1	0.7181	4e-69	0.98	Methanobacteriales	Methanobacterium	multiple
Putative carbon concentrating mechanism	N/A	RAST.CDS.83	ABC transporter, permease protein (cluster 10, nitrate/sulfonate/bicarbonate)	ABC transporter permease [Methanothermus fervidus]	WP_013413694.1	0.6573	8e-114	0.99	Methanobacteriales	Methanothermus	Methanothermus fervidus	Methanothermus fervidus DSM 2088	Found in Acetoclastic Methanogen Bin
Putative carbon concentrating mechanism	N/A	RAST.CDS.1107	ABC transporter, substrate-binding protein (cluster 10, nitrate/sulfonate/bicarbonate)	ABC transporter substrate-binding protein [Methanobacterium]	WP_269221222.1	0.75	5e-145	0.99	Methanobacteriales	Methanobacterium	multiple
Putative carbon concentrating mechanism	N/A	RAST.CDS.82	ABC transporter, ATP-binding protein (cluster 10, nitrate/sulfonate/bicarbonate)	ABC transporter ATP-binding protein [Methanothermobacter tenebrarum]	WP_248563889.1	0.7033	1e-122	0.94	Methanobacteriales	Methanothermobacter	Methanothermobacter tenebrarum
*In Thieringer et al. (2023) referred to as F420
**In Thieringer et al. (2023) referred to as pta
***N/A indicates not included in Thieringer Annotation

## Sheet: Bin19_Methanobacterium
Supplementary Table 4. Bin19, Family, Metanobacteriaceae; Genus, Methanobacterium
Metabolism Module	Thieringer et al. (2023) genes	RastK Annotation		BLASTp					Taxonomy (BLASTp)
		Coding Sequence ID	Annotation	BLASTp Annotation	NCBI Accession Number	Percent Amino Acid Identity	E-value	Query Coverage	Order	Genus	Species	Strain	Notes
Methanogenesis	fwd, formylmethanofuran dehydrogenase	RAST.CDS.843	Formylmethanofuran dehydrogenase subunit A (EC 1.2.99.5)	tungsten-dependent formylmethanofuran dehydrogenase subunit FwdA [Methanobacterium congolense]	WP_071905794.1	0.4802	5e-164	0.93	Methanobacteriales	Methanobacterium	Methanobacterium congolense	multiple
Methanogenesis	fwd, formylmethanofuran dehydrogenase	RAST.CDS.845	Formylmethanofuran dehydrogenase subunit B (EC 1.2.99.5)	tungsten formylmethanofuran dehydrogenase [Methanothermobacter thermautotrophicus]	CAA61215.1	0.5596	1e-165	0.93	Methanobacteriales	Methanothermobacter	Methanothermobacter thermautotrophicus	Methanothermobacter thermautotrophicus str. Delta H, Methanothermobacter thermautotrophicus str. Winter
Methanogenesis	fwd, formylmethanofuran dehydrogenase	not present	Formylmethanofuran dehydrogenase (tungsten) subunit C (EC 1.2.99.5)
Methanogenesis	fwd, formylmethanofuran dehydrogenase	RAST.CDS.844	Formylmethanofuran dehydrogenase (tungsten) operon gene G	4Fe-4S binding protein [Methanocaldococcus sp. FS406-22]	WP_012981354.1	0.6667	3e-28	0.93	Methanococcales	Methanocaldococcus	Methanocaldococcus sp. FS406-22
Methanogenesis	ftr, formylmethanofuran:H4SPT formyltransferase	RAST.CDS.982	Formylmethanofuran--tetrahydromethanopterin N-formyltransferase (EC 2.3.1.101)	formylmethanofuran--tetrahydromethanopterin N-formyltransferase [Methanobacterium alcaliphilum]	WP_248611438.1	0.8148	2e-171	1	Methanobacteriales	Methanobacterium	unclassified Methanobacterium
Methanogenesis	ftr, formylmethanofuran:H4SPT formyltransferase	RAST.CDS.723	Energy conserving hydrogenase Eha associated protein (protein S); Formylmethanofuran--tetrahydromethanopterin N-formyltransferase (EC 2.3.1.101)	TPA: formylmethanofuran--tetrahydromethanopterin N-formyltransferase [Methanobacterium sp.]	HML04830.1	0.8557	0	1	Methanobacteriales	Methanobacterium	unclassified Methanobacterium
Methanogenesis	N/A**	not present	Energy conserving hydrogenase Eha associated gene 2
Methanogenesis	N/A	RAST.CDS.74	Energy conserving hydrogenase Eha associated polyferredoxin	4Fe-4S binding protein [Methanobacterium]	WP_069584715.1	0.6797	5e-139	0.98	Methanobacteriales	Methanobacterium	multiple
Methanogenesis	N/A	RAST.CDS.73	Energy conserving hydrogenase Eha associated protein, ribokinase homolog (protein T)	carbohydrate kinase family protein [Methanobacterium]	WP_069584715.1	0.6797	5e-139	0.98	Methanobacteriales	Methanobacterium	multiple
Methanogenesis	N/A	RAST.CDS.227	Energy-conserving hydrogenase (ferredoxin), subunit C	NADH-quinone oxidoreductase subunit B family protein [Thermococcus sp.]	WP_297508323.1	0.6562	6e-56	0.77	Thermococcales	Thermococcus	unclassified Thermococcus
Methanogenesis	mch, methenyl-H4SPT cyclohydrolase	RAST.CDS.209	N(5),N(10)-methenyltetrahydromethanopterin cyclohydrolase (EC 3.5.4.27)	TPA: methenyltetrahydromethanopterin cyclohydrolase [Methanobacterium sp.]	HML04131.1	0.8969	0	1	Methanobacteriales	Methanobacterium	unclassified Methanobacterium
Methanogenesis	mtd, F420-dependent methylene H4SPT dehydrogenase	RAST.CDS.336	H(2)-dependent N5,N10-methylenetetrahydromethanopterin dehydrogenase	F420-dependent methylenetetrahydromethanopterin dehydrogenase [Methanobacterium alkalithermotolerans]	WP_211532391.1	0.8804	9e-168	0.96	Methanobacteriales	Methanobacterium	Methanobacterium alkalithermotolerans	multiple
Methanogenesis	mer, F420-dependent methylene-H4SPT reductase	not present	F420-dependent N(5),N(10)-methylenetetrahydromethanopterin reductase (EC 1.5.99.11)										Found in Acetoclastic Methanogen Bin
Methanogenesis	mtr, methyl-H4SPT:coenzyme M methyltransferase	RAST.CDS.421	N5-methyltetrahydromethanopterin:coenzyme M methyltransferase subunit X	TPA: methanogenesis marker protein Mmp4/MtxX [Methanobacterium sp.]	HML06113.1	0.7927	4e-136	0.88	Methanobacteriales	Methanobacterium	unclassified Methanobacterium
Methanogenesis	mtr, methyl-H4SPT:coenzyme M methyltransferase	RAST.CDS.620	5-methyltetrahydrosarcinapterin:corrinoid/iron-sulfur protein Co-methyltransferase (EC 2.1.1.245)	TPA: acetyl-CoA decarbonylase/synthase complex subunit gamma [Candidatus Bathyarchaeia archaeon]	HML03680.1	0.4643	2e-143	0.99	unclassifed Candidatus Bathyarchaeia
Methanogenesis	mtr, methyl-H4SPT:coenzyme M methyltransferase	not present	N5-methyltetrahydromethanopterin:coenzyme M methyltransferase subunit H (EC 2.1.1.86)										Found in Acetoclastic Methanogen Bin
Methanogenesis	mtr, methyl-H4SPT:coenzyme M methyltransferase	not present	N5-methyltetrahydromethanopterin:coenzyme M methyltransferase subunit E (EC 2.1.1.86)										Found in Acetoclastic Methanogen Bin
Methanogenesis	mtr, methyl-H4SPT:coenzyme M methyltransferase	not present	N5-methyltetrahydromethanopterin:coenzyme M methyltransferase subunit D (EC 2.1.1.86)										Found in Acetoclastic Methanogen Bin
Methanogenesis	mtr, methyl-H4SPT:coenzyme M methyltransferase	not present	N5-methyltetrahydromethanopterin:coenzyme M methyltransferase subunit C (EC 2.1.1.86)										Found in Acetoclastic Methanogen Bin
Methanogenesis	mtr, methyl-H4SPT:coenzyme M methyltransferase	not present	N5-methyltetrahydromethanopterin:coenzyme M methyltransferase subunit F (EC 2.1.1.86)										Found in Acetoclastic Methanogen Bin
Methanogenesis	mtr, methyl-H4SPT:coenzyme M methyltransferase	not present	N5-methyltetrahydromethanopterin:coenzyme M methyltransferase subunit A (EC 2.1.1.86)										Found in Acetoclastic Methanogen Bin
Methanogenesis	mcr, methyl-coenzyme M reductase	not present	methyl-coenzyme M reductase associated protein; Fe-S oxidoreductase
Methanogenesis	mcr, methyl-coenzyme M reductase	not present	Methyl coenzyme M reductase system component A2 homolog
Methanogenesis	mcr, methyl-coenzyme M reductase	not present	Methyl-coenzyme M reductase system component A2
Methanogenesis	mcr, methyl-coenzyme M reductase	not present	Methyl coenzyme M reductase beta subunit (EC 2.8.4.1)										Found in Acetoclastic Methanogen Bin
Methanogenesis	mcr, methyl-coenzyme M reductase	not present	Methyl coenzyme M reductase gamma subunit (EC 2.8.4.1)										Found in Acetoclastic Methanogen Bin
Methanogenesis	mcr, methyl-coenzyme M reductase	not present	Methyl coenzyme M reductase alpha subunit (EC 2.8.4.1)										Found in Acetoclastic Methanogen Bin
Methanogenesis	mcr, methyl-coenzyme M reductase	not present	Methyl coenzyme M reductase associated protein; Fe-S oxidoreductase, related to NifB/MoaA family										Found in Acetoclastic Methanogen Bin
Methanogenesis	mcr, methyl-coenzyme M reductase	not present	Methyl coenzyme M reductase operon protein C										Found in Acetoclastic Methanogen Bin
Acetoclastic methanogenesis	ack, acetate kinase	not present	Acetate kinase (EC 2.7.2.1)
Acetoclastic methanogenesis	GlmU, bifunctional sugar-1-phosphate nucleotidylyltransferase/acetyltransferase***	RAST.CDS.503	N-acetylglucosamine-1-phosphate uridyltransferase (EC 2.7.7.23); Glucosamine-1-phosphate N-acetyltransferase (EC 2.3.1.157)	TPA: bifunctional sugar-1-phosphate nucleotidylyltransferase/acetyltransferase [Methanobacterium sp.]	HML05857.1	0.8821	0	1	Methanobacteriales	Methanobacterium	unclassified Methanobacterium
Acetoclastic methanogenesis	acs, acetyl-CoA synthetase	RAST.CDS.685	Acetyl-CoA synthetase (EC 6.2.1.1)	acetate--CoA ligase [Methanobacterium]	WP_069584381.1	0.7991	0	0.99	Methanobacteriales	Methanobacterium	multiple
Acetoclastic methanogenesis	cdh, carbon monoxide dehydrogenase	RAST.CDS.614	CO dehydrogenase/acetyl-CoA synthase subunit alpha, CO dehydrogenase subcomplex (EC 1.2.7.4)	TPA: CO dehydrogenase/acetyl-CoA synthase complex subunit alpha [Methanobacterium sp.]	HTX61353.1	0.5768	0	0.96	Methanobacteriales	Methanobacterium	unclassified Methanobacterium
Acetoclastic methanogenesis	cdh, carbon monoxide dehydrogenase	RAST.CDS.616	CO dehydrogenase/acetyl-CoA synthase subunit beta, acetyl-CoA synthase (EC 2.3.1.169)	CO dehydrogenase/CO-methylating acetyl-CoA synthase complex subunit beta [Candidatus Borrarchaeum sp.]	WP_287582901.1	0.57	6e-166	0.84	Candidatus Borrarchaeales	Candidatus Borrarchaeum	unclassified Candidatus Borrarchaeum
Acetoclastic methanogenesis	cdh, carbon monoxide dehydrogenase	RAST.CDS.619	CO dehydrogenase/acetyl-CoA synthase subunit delta, corrinoid iron-sulfur subcomplex small subunit	CO dehydrogenase/acetyl-CoA synthase subunit delta [Methanosarcina mazei]	WP_048050423.1	0.5141	1e-105	0.79	Methanosarcinales	Methanosarcina	Methanosarcina mazei	multiple
Acetoclastic methanogenesis	cdh, carbon monoxide dehydrogenase	RAST.CDS.615	CO dehydrogenase/acetyl-CoA synthase subunit epsilon, CO dehydrogenase subcomplex (EC 1.2.7.4)	TPA: CO dehydrogenase/acetyl-CoA synthase complex subunit epsilon [Dehalococcoidia bacterium]	HXZ94995.1	0.5234	9e-36	0.71	unclassified Dehalococcoidia
Acetoclastic methanogenesis	cdh, carbon monoxide dehydrogenase	RAST.CDS.165	CO dehydrogenase accessory protein CooC (nickel insertion)	TPA: AAA family ATPase [Methanobacterium sp.]	HML04713.1	0.8789	5e-159	0.99	Methanobacteriales	Methanobacterium	unclassified Methanobacterium
Acetoclastic methanogenesis	cdh, carbon monoxide dehydrogenase	RAST.CDS.618	CO dehydrogenase accessory protein CooC (nickel insertion)	carbon monoxide dehydrogenase accessory protein CooC [Methanotorris igneus]	WP_013799720.1	0.5431	5e-83	0.92	Methanococcales	Methanotorris	Methanotorris igneus	Methanotorris igneus Kol 5
Acetoclastic methanogenesis	cdh, carbon monoxide dehydrogenase	not present	Carbon monoxide-induced hydrogenase proton translocating subunit CooK
Formatotrophic	fdhA, formate dehydrogenase alpha subunit	RAST.CDS.10	Formate dehydrogenase alpha subunit (EC 1.2.1.2)	molybdopterin-dependent oxidoreductase [Methanobacterium]	WP_048082405.1	0.7283	0	1	Methanobacteriales	Methanobacterium	multiple
Formatotrophic	fdhB, formate dehydrogenase beta subunit	RAST.CDS.9	Formate dehydrogenase beta subunit (EC 1.2.1.2)	Coenzyme F420 hydrogenase/dehydrogenase, beta subunit C-terminal domain [Methanobacterium]	WP_048082404.1	0.8325	0	0.99	Methanobacteriales	Methanobacterium	multiple
Formatotrophic	hdr, heterodisulfide reductase	RAST.CDS.246	heterodisulfide reductase subunit A	TPA: CoB--CoM heterodisulfide reductase iron-sulfur subunit A family protein [Methanobacterium sp.]	HEX3013159.1	0.8333	0	0.76	Methanobacteriales	Methanobacterium	unclassified Methanobacterium
Formatotrophic	hdr, heterodisulfide reductase	RAST.CDS.1508	heterodisulfide reductase subunit A	TPA: CoB--CoM heterodisulfide reductase iron-sulfur subunit A family protein [Methanobacterium sp.]	HML05428.1	0.8708	0	0.98	Methanobacteriales	Methanobacterium	unclassified Methanobacterium
Formatotrophic	hdr, heterodisulfide reductase	RAST.CDS.245	heterodisulfide reductase subunit B	TPA: ferredoxin:CoB-CoM heterodisulfide reductase subunit HdrB [Methanobacterium sp.]	HEX3013160.1	0.828	0	0.98	Methanobacteriales	Methanobacterium	unclassified Methanobacterium
Formatotrophic	hdr, heterodisulfide reductase	RAST.CDS.586	heterodisulfide reductase subunit B	TPA: CoB--CoM heterodisulfide reductase subunit B [Methanobacterium sp.]	HML05408.1	0.8706	1e-165	0.82	Methanobacteriales	Methanobacterium	unclassified Methanobacterium
Formatotrophic	hdr, heterodisulfide reductase	RAST.CDS.244	heterodisulfide reductase subunit C	TPA: ferredoxin:CoB-CoM heterodisulfide reductase subunit HdrC [Methanobacterium sp.]	HML06436.1	0.791	7e-114	1	Methanobacteriales	Methanobacterium	unclassified Methanobacterium
Formatotrophic	hdr, heterodisulfide reductase	RAST.CDS.585	heterodisulfide reductase subunit C	TPA: CoB--CoM heterodisulfide reductase subunit C [Methanobacterium sp.]	HML04443.1	0.8811	4e-123	0.97	Methanobacteriales	Methanobacterium	unclassified Methanobacterium
Hydrogenotrophic	hdr, heterodisulfide reductase	not present	heterodisulfide reductase, subunit A/methylviologen reducing hydrogenase, subunit delta										Found in Acetoclastic Methanogen Bin
Hydrogenotrophic	Membrane bound NiFe hydrogenase	not present	Membrane bound hydrogenase, NiFe-hydrogenase large subunit MbhL (EC 1.12.7.2)
Hydrogenotrophic	frhB, Coenzyme F420-reducing hydrogenase*	RAST.CDS.1379	coenzyme F420-reducing hydrogenase, beta subunit homolog	Coenzyme F420 hydrogenase/dehydrogenase, beta subunit C-terminal domain [Methanobacterium]	WP_048080261.1	0.7173	3e-168	0.99	Methanobacteriales	Methanobacterium	multiple
Hydrogenotrophic	FprA*	RAST.CDS.1190	Coenzyme F420H2 oxidase (EC 1.5.3.22)	FprA family A-type flavoprotein [Methanobacterium]	WP_048081508.1	0.8258	0	1	Methanobacteriales	Methanobacterium	multiple
Hydrogenotrophic	npdG*	RAST.CDS.918	NADPH-dependent F420 reductase	NADPH-dependent F420 reductase [Methanobacterium]	WP_048080069.1	0.6737	1e-108	1	Methanobacteriales	Methanobacterium	multiple
Hydrogenotrophic	frh, coenzyme F420 hydrogenase	not present	Putative coenzyme F420-dependent oxidoreductase MJ1349										Found in Acetoclastic Methanogen Bin
Hydrogenotrophic	cofE, coenzyme F420:L-glutamate ligase	RAST.CDS.388	Coenzyme F420-0:L-glutamate ligase (EC 6.3.2.31); F420-1:L-glutamate ligase (EC 6.3.2.34)	coenzyme F420-0:L-glutamate ligase [Methanobacterium]	WP_048080408.1	0.7468	6e-123	1	Methanobacteriales	Methanobacterium	multiple
Putative carbon concentrating mechanism	N/A	not present	putative sodium-dependent bicarbonate transporter
Putative carbon concentrating mechanism	g-CA	not present	Carbonic anhydrase-like protein MJ0304
Putative carbon concentrating mechanism	N/A	RAST.CDS.762	ABC transporter, permease protein (cluster 10, nitrate/sulfonate/bicarbonate)	ABC transporter permease [Methanobacterium]	WP_048081740.1	0.7015	2e-52	0.98	Methanobacteriales	Methanothermobacter	multiple		Found in Acetoclastic Methanogen Bin
Putative carbon concentrating mechanism	N/A	RAST.CDS.1137	ABC transporter, substrate-binding protein (cluster 10, nitrate/sulfonate/bicarbonate)	ABC transporter substrate-binding protein [Methanobacterium]	WP_269221222.1	0.7473	3e-155	0.97	Methanobacteriales	Methanothermobacter	multiple
Putative carbon concentrating mechanism	N/A	RAST.CDS.761	ABC transporter, ATP-binding protein (cluster 10, nitrate/sulfonate/bicarbonate)	ABC transporter ATP-binding protein [Methanothermobacter tenebrarum]	WP_248563889.1	0.7033	3e-122	0.94	Methanobacteriales	Methanothermobacter	Methanothermobacter tenebrarum	multiple
*In Thieringer et al. (2023) referred to as F420
**N/A indicates not included in Theringer Annotation
***In Thieringer et al. (2023) referred to as F420

## Sheet: Bin5_Methanobacterium
Supplementary Table 4. Bin5, Family, Metanobacteriaceae; Genus, Methanobacterium
Metabolism Module	Thieringer et al. (2023) genes	RastK Annotation		BLASTp					Taxonomy (BLASTp)
		Coding Sequence ID	Annotation	BLASTp Annotation	NCBI Accession Number	Percent Amino Acid Identity	E-value	Query Coverage	Order	Genus	Species	Strain	Notes
Methanogenesis	fwd, formylmethanofuran dehydrogenase	RAST.CDS.22	Formylmethanofuran dehydrogenase subunit A (EC 1.2.99.5)	formylmethanofuran dehydrogenase subunit A [Methanosarcinaceae archaeon]	MCD5425189.1	0.8238	4e-121	0.99	Methanosarcinales	unclassified Methanosarcinaceae		multiple
Methanogenesis	fwd, formylmethanofuran dehydrogenase	RAST.CDS.20	Formylmethanofuran dehydrogenase subunit B (EC 1.2.99.5)	formylmethanofuran dehydrogenase subunit B [Methanosarcinales archaeon]	NKQ39406.1	0.879	0	0.879	Methanosarcinales	unclassified Methanosarcinales		Methanocaldococcus jannaschii DSM 2661
Methanogenesis	fwd, formylmethanofuran dehydrogenase	not present	Formylmethanofuran dehydrogenase (tungsten) subunit C (EC 1.2.99.5)
Methanogenesis	fwd, formylmethanofuran dehydrogenase	RAST.CDS.21	Formylmethanofuran dehydrogenase (tungsten) operon gene G	methyl coenzyme M reductase-arginine methyltransferase Mmp10 [Methanosarcinaceae archaeon]	MCD5425063.1	0.8054	0	0.99	Methanosarcinales	unclassified Methanosarcinaceae
Methanogenesis	ftr, formylmethanofuran:H4SPT formyltransferase	not present	Formylmethanofuran--tetrahydromethanopterin N-formyltransferase (EC 2.3.1.101)	formylmethanofuran--tetrahydromethanopterin N-formyltransferase [Methanosarcina sp.]	WP_300104756.1	0.7542	2e-164	1	Methanosarcinales	Methanosarcina	unclassified Methanosarcina
Methanogenesis	ftr, formylmethanofuran:H4SPT formyltransferase	RAST.CDS.450	Energy conserving hydrogenase Eha associated protein (protein S); Formylmethanofuran--tetrahydromethanopterin N-formyltransferase (EC 2.3.1.101)										Different gene present in Methanobacterium mag (bin.036)
Methanogenesis	mch, methenyl-H4SPT cyclohydrolase	RAST.CDS.675	N(5),N(10)-methenyltetrahydromethanopterin cyclohydrolase (EC 3.5.4.27)	methenyltetrahydromethanopterin cyclohydrolase [Methanobacterium]	WP_048080797.1	0.8969	0	1	Methanobacteriales	Methanobacterium	multiple	multiple
Methanogenesis	mtd, F420-dependent methylene H4SPT dehydrogenase	not present	H(2)-dependent N5,N10-methylenetetrahydromethanopterin dehydrogenase	5,10-methenyltetrahydromethanopterin hydrogenase [Methanobacterium]	WP_048082407.1	0.7289	0	0.99	Methanobacteriales	Methanobacterium	multiple
Methanogenesis	mtd, F420-dependent methylene H4SPT dehydrogenase	not present	H(2)-dependent N5,N10-methylenetetrahydromethanopterin dehydrogenase	5,10-methenyltetrahydromethanopterin hydrogenase [Methanobacterium]	WP_048082407.1	0.7289	0	0.99	Methanobacteriales	Methanobacterium	multiple
Methanogenesis	mer, F420-dependent methylene-H4SPT reductase	RAST.CDS.536	F420-dependent N(5),N(10)-methylenetetrahydromethanopterin reductase (EC 1.5.99.11)	5,10-methylenetetrahydromethanopterin reductase [Methanolobus mangrovi]	WP_309307766.1	0.792	0	0.99	Methanosarcinales	Methanolobus	Methanolobus mangrovi	multiple
Methanogenesis	mtr, methyl-H4SPT:coenzyme M methyltransferase	RAST.CDS.576	N5-methyltetrahydromethanopterin:coenzyme M methyltransferase subunit X	methanogenesis marker protein Mmp4/MtxX [Methanobacterium]	WP_048082379.1	0.7797	2e-130	0.79	Methanobacteriales	Methanobacterium	multiple
Methanogenesis	mtr, methyl-H4SPT:coenzyme M methyltransferase	not present	N5-methyltetrahydromethanopterin:coenzyme M methyltransferase subunit A (EC 2.1.1.86)	tetrahydromethanopterin S-methyltransferase subunit A [Methanosarcinaceae archaeon]	MCD5425487.1	0.7324	7e-108	1	Methanosarcinales	unclassified Methanosarcinaceae
Methanogenesis	mtr, methyl-H4SPT:coenzyme M methyltransferase	not present	N5-methyltetrahydromethanopterin:coenzyme M methyltransferase subunit C (EC 2.1.1.86)	tetrahydromethanopterin S-methyltransferase subunit C [Methanococcoides]	WP_250867835.1	0.6383	1e-98	0.86	Methanosarcinales	Methanococcoides	multiple
Methanogenesis	mtr, methyl-H4SPT:coenzyme M methyltransferase	not present	N5-methyltetrahydromethanopterin:coenzyme M methyltransferase subunit D (EC 2.1.1.86)	tetrahydromethanopterin S-methyltransferase subunit D [Methanolobus mangrovi]	WP_309307864.1	0.7113	2e-104	0.98	Methanosarcinales	Methanolobus	Methanolobus mangrov	multiple
Methanogenesis	mtr, methyl-H4SPT:coenzyme M methyltransferase	not present	N5-methyltetrahydromethanopterin:coenzyme M methyltransferase subunit E (EC 2.1.1.86)	tetrahydromethanopterin S-methyltransferase subunit E [Methanohalophilus levihalophilus]	WP_209681924.1	0.7466	2e-151	0.96	Methanosarcinales	Methanohalophilus	Methanohalophilus levihalophilus	multiple
Methanogenesis	mtr, methyl-H4SPT:coenzyme M methyltransferase	not present	N5-methyltetrahydromethanopterin:coenzyme M methyltransferase subunit H (EC 2.1.1.86)	tetrahydromethanopterin S-methyltransferase subunit H [Methanococcoides sp. NM1]	WP_135606850.1	0.6774	3e-161	1	Methanosarcinales	Methanococcoides	Methanococcoides sp. NM1
Methanogenesis	mtr, methyl-H4SPT:coenzyme M methyltransferase	not present	N5-methyltetrahydromethanopterin:coenzyme M methyltransferase subunit H (EC 2.1.1.86)	tetrahydromethanopterin S-methyltransferase subunit H [Methanolobus halotolerans]	WP_135388510.1	0.6824	5e-160	1	Methanosarcinales	Methanolobus	Methanolobus halotolerans	multiple
Methanogenesis	mtr, methyl-H4SPT:coenzyme M methyltransferase	not present	N5-methyltetrahydromethanopterin:coenzyme M methyltransferase subunit F (EC 2.1.1.86)
Methanogenesis	mcr, methyl-coenzyme M reductase	RAST.CDS.689	Methyl coenzyme M reductase alpha subunit (EC 2.8.4.1)	coenzyme-B sulfoethylthiotransferase subunit alpha [Methanosarcinaceae archaeon]	MCD5425265.1	0.8784	0	0.99	Methanosarcinales	unclassified Methanosarcinaceae		Methanomethylovorans hollandica DSM 15978
Methanogenesis	mcr, methyl-coenzyme M reductase	RAST.CDS.685	Methyl coenzyme M reductase beta subunit (EC 2.8.4.1)	coenzyme-B sulfoethylthiotransferase subunit beta [Methanosarcinaceae archaeon]	MCD5425261.1	0.8641	0	1	Methanosarcinales	unclassified Methanosarcinaceae
Methanogenesis	mcr, methyl-coenzyme M reductase	RAST.CDS.687	Methyl coenzyme M reductase operon protein C	methyl-coenzyme M reductase I operon protein C [Methanosarcinaceae archaeon]	MCD5425263.1	0.8579	5e-109	0.94	Methanosarcinales	unclassified Methanosarcinaceae		Methanosalsum zhilinae DSM 4017
Methanogenesis	mcr, methyl-coenzyme M reductase	RAST.CDS.688	Methyl coenzyme M reductase gamma subunit (EC 2.8.4.1)	coenzyme-B sulfoethylthiotransferase subunit gamma [Methanosarcinaceae archaeon]	MCD5425264.1	0.875	4e-165	1	Methanosarcinales	unclassified Methanosarcinaceae		multiple
Methanogenesis	mcr, methyl-coenzyme M reductase	RAST.CDS.803	Methyl coenzyme M reductase associated protein; Fe-S oxidoreductase, related to NifB/MoaA family	methyl coenzyme M reductase-arginine methyltransferase Mmp10 [Methanosarcinaceae archaeon]	MCD5425063.1	0.8054	0	0.99	Methanosarcinales	unclassified Methanosarcinaceae
Acetoclastic methanogenesis	ack, acetate kinase	not present	Acetate kinase (EC 2.7.2.1)
Acetoclastic methanogenesis	GlmU, bifunctional sugar-1-phosphate nucleotidylyltransferase/acetyltransferase*	RAST.CDS.987	N-acetylglucosamine-1-phosphate uridyltransferase (EC 2.7.7.23); Glucosamine-1-phosphate N-acetyltransferase (EC 2.3.1.157)	bifunctional sugar-1-phosphate nucleotidylyltransferase/acetyltransferase [Methanococcoides methylutens]	WP_048204735.1	0.6244	3e-173	0.98	Methanosarcinales	Methanococcoides	Methanococcoides methylutens	Methanococcoides methylutens MM1
Acetoclastic methanogenesis	acs, acetyl-CoA synthetase	RAST.CDS.972	Acetyl-CoA synthetase (EC 6.2.1.1)	acetate--CoA ligase [Methanosarcinales archaeon]	NKQ38877.1	0.8356	0	1	Methanosarcinales	unclassified Methanosarcinales
Acetoclastic methanogenesis	cdh, carbon monoxide dehydrogenase	RAST.CDS.500	CO dehydrogenase/acetyl-CoA synthase subunit alpha, CO dehydrogenase subcomplex (EC 1.2.7.4)	CO dehydrogenase/acetyl-CoA synthase complex subunit alpha [Methanosarcinaceae archaeon]	MCD5425317.1	0.8656	0	1	Methanosarcinales	Methanosarcinaceae	unclassified Methanosarcinaceae
Acetoclastic methanogenesis	cdh, carbon monoxide dehydrogenase	RAST.CDS.400	CO dehydrogenase/acetyl-CoA synthase subunit beta, acetyl-CoA synthase (EC 2.3.1.169)	CO dehydrogenase/CO-methylating acetyl-CoA synthase complex subunit beta [Methanosarcinales archaeon]	NKQ38079.1	0.7447	0	1	Methanosarcinales	unclassified Methanosarcinales
Acetoclastic methanogenesis	cdh, carbon monoxide dehydrogenase	RAST.CDS.943	CO dehydrogenase/acetyl-CoA synthase subunit delta, corrinoid iron-sulfur subcomplex small subunit	CO dehydrogenase/acetyl-CoA synthase subunit delta [Methanosarcinaceae archaeon]	MCD5425800.1	0.8214	0	0.99	Methanosarcinales	unclassified Methanosarcinaceae
Acetoclastic methanogenesis	cdh, carbon monoxide dehydrogenase	not present	CO dehydrogenase/acetyl-CoA synthase subunit epsilon, CO dehydrogenase subcomplex (EC 1.2.7.4)
Acetoclastic methanogenesis	cdh, carbon monoxide dehydrogenase	RAST.CDS.57	CO dehydrogenase accessory protein CooC (nickel insertion)	AAA family ATPase [Methanosarcinaceae archaeon]	MCD5425696.1	0.7708	3e-143	1	Methanosarcinales	unclassified Methanosarcinaceae
Acetoclastic methanogenesis	cdh, carbon monoxide dehydrogenase	RAST.CDS.944	CO dehydrogenase accessory protein CooC (nickel insertion)	AAA family ATPase [Methanosarcinaceae archaeon]	MCD5425799.1	0.7888	1e-132	0.98	Methanosarcinales	unclassified Methanosarcinaceae
Formatotrophic	fdhA, formate dehydrogenase alpha subunit	not present	Formate dehydrogenase alpha subunit (EC 1.2.1.2)
Formatotrophic	fdhB, formate dehydrogenase beta subunit	RAST.CDS.513	Formate dehydrogenase beta subunit (EC 1.2.1.2)	Coenzyme F420 hydrogenase/dehydrogenase, beta subunit C-terminal domain [uncultured Methanomethylovorans sp.]	WP_321419290.1	0.6449	0	0.99	Methanosarcinales	Methanomethylovorans	unclassified Methanomethylovorans
Formatotrophic	fdhB, formate dehydrogenase beta subunit	RAST.CDS.1003	Formate dehydrogenase beta subunit (EC 1.2.1.2)	Coenzyme F420 hydrogenase/dehydrogenase, beta subunit C-terminal domain [uncultured Methanomethylovorans sp.]	WP_321419290.1	0.5231	5e-149	0.99	Methanosarcinales	Methanomethylovorans	unclassified Methanomethylovorans
Formatotrophic	hdr, heterodisulfide reductase	RAST.CDS.514	Heterodisulfide reductase subunit D-like protein	hydrogenase iron-sulfur subunit [Methanosarcinales archaeon]	NKQ38025.1	0.8489	7e-88	0.96	Methanosarcinales	unclassified Methanosarcinales
Hydrogenotrophic	hdr, heterodisulfide reductase	RAST.CDS.515	heterodisulfide reductase, subunit A/methylviologen reducing hydrogenase, subunit delta	CoB--CoM heterodisulfide reductase iron-sulfur subunit A family protein [Methanosarcinaceae archaeon]	MCD5425290.1	0.8656	0	0.99	Methanosarcinales	unclassified Methanosarcinaceae
Hydrogenotrophic	hdr, heterodisulfide reductase	RAST.CDS.516	CoB--CoM heterodisulfide reductase subunit B (EC 1.8.98.1)	CoB--CoM heterodisulfide reductase subunit B [Methanosarcinaceae archaeon]	MCD5425291.1	0.8618	0	1	Methanosarcinales	unclassified Methanosarcinaceae
Hydrogenotrophic	Membrane bound NiFe hydrogenase	RAST.CDS.563	Membrane bound hydrogenase, NiFe-hydrogenase large subunit MbhL (EC 1.12.7.2)	nickel-dependent hydrogenase large subunit [Thermococcus barophilus]	WP_013467760.1	0.5323	3e-144	0.96	Thermococcales	Thermococcus	Thermococcus barophilus	Thermococcus barophilus MP	https://pubmed.ncbi.nlm.nih.gov/10491142/
Hydrogenotrophic	frh, coenzyme F420 hydrogenase	RAST.CDS.1007	Putative coenzyme F420-dependent oxidoreductase MJ1349	Coenzyme F420 hydrogenase/dehydrogenase, beta subunit C-terminal domain [Methanothermococcus sp.]	WP_292460027.1	0.6618	1e-164	0.94	Methanococcales	Methanothermococcus	unclassified Methanothermococcus
Hydrogenotrophic	cofE, coenzyme F420:L-glutamate ligase	RAST.CDS.1034	Coenzyme F420-0:L-glutamate ligase (EC 6.3.2.31); F420-1:L-glutamate ligase (EC 6.3.2.34)	coenzyme F420-0:L-glutamate ligase [Methanohalobium evestigatum]	WP_013195427.1	0.6627	5e-116	1	Methanosarcinales	Methanohalobium	Methanohalobium evestigatum	Methanohalobium evestigatum Z-7303
Putative carbon concentrating mechanism	N/A**	RAST.CDS.731	ABC transporter, permease protein (cluster 10, nitrate/sulfonate/bicarbonate)
Putative carbon concentrating mechanism	N/A	RAST.CDS.3348	ABC transporter, substrate-binding protein (cluster 10, nitrate/sulfonate/bicarbonate)
Putative carbon concentrating mechanism	N/A	RAST.CDS.732	ABC transporter, ATP-binding protein (cluster 10, nitrate/sulfonate/bicarbonate)
Putative carbon concentrating mechanism	N/A	RAST.CDS.936	putative sodium-dependent bicarbonate transporter
*In Thieringer et al. (2023) as pta
** N/A - not annotated in Thieringer et al. (2023)

## Sheet: Bin50_Methanosarcinaceae
Supplementary Table 4. Bin50, Family, Methanosarcinaceae; Genus, JAAXQB01
Metabolism Module	Thieringer et al. (2023) genes	RastK Annotation		BLASTp					Taxonomy (BLASTp)
		Coding Sequence ID	Annotation	BLASTp Annotation	NCBI Accession Number	Percent Amino Acid Identity	E-value	Query Coverage	Order	Genus	Species	Strain	Notes
Methanogenesis	fwd, formylmethanofuran dehydrogenase	RAST.CDS.339	Formylmethanofuran dehydrogenase subunit A (EC 1.2.99.5)	tungsten-dependent formylmethanofuran dehydrogenase subunit FwdA [Methanobacterium aggregans]	WP_209583897.1	0.4694	9e-162	0.96	Methanobacteriales	Methanobacterium	Methanobacterium aggregans	multiple
Methanogenesis	fwd, formylmethanofuran dehydrogenase	RAST.CDS.337	Formylmethanofuran dehydrogenase subunit B (EC 1.2.99.5)	formylmethanofuran dehydrogenase (EC 1.2.99.5) (tungsten) chain B - Methanococcus jannaschii [Methanocaldococcus jannaschii]	A64449	0.5336	6e-101	0.97	Methanococcales	Methanocaldococcus	Methanocaldococcus jannaschii	Methanocaldococcus jannaschii DSM 2661
Methanogenesis	fwd, formylmethanofuran dehydrogenase	RAST.CDS.508	Formylmethanofuran dehydrogenase subunit B (EC 1.2.99.5)	formylmethanofuran dehydrogenase subunit B [Methanothermobacter]	WP_255503812.1	0.6175	1e-75	1	Methanobacteriales	Methanothermobacter	multiple
Methanogenesis	fwd, formylmethanofuran dehydrogenase	not present	Formylmethanofuran dehydrogenase (tungsten) subunit C (EC 1.2.99.5)
Methanogenesis	fwd, formylmethanofuran dehydrogenase	RAST.CDS.338	Formylmethanofuran dehydrogenase (tungsten) operon gene G	4Fe-4S binding protein [Methanocaldococcus sp. FS406-22]	WP_012981354.1	0.6923	5e-29	0.93	Methanococcales	Methanocaldococcus	unclassified Methanocaldococcus
Methanogenesis	ftr, formylmethanofuran:H4SPT formyltransferase	RAST.CDS.654	Formylmethanofuran--tetrahydromethanopterin N-formyltransferase (EC 2.3.1.101)	formylmethanofuran--tetrahydromethanopterin N-formyltransferase [Methanosarcina sp.]	WP_300104756.1	0.7542	2e-164	0.95	Methanosarcinales	Methanosarcina	unclassified Methanosarcina
Methanogenesis	ftr, formylmethanofuran:H4SPT formyltransferase	not present	Energy conserving hydrogenase Eha associated protein (protein S); Formylmethanofuran--tetrahydromethanopterin N-formyltransferase (EC 2.3.1.101)										Different gene present in Methanobacterium mag (bin.036)
Methanogenesis	mch, methenyl-H4SPT cyclohydrolase	RAST.CDS.520	N(5),N(10)-methenyltetrahydromethanopterin cyclohydrolase (EC 3.5.4.27)	methenyltetrahydromethanopterin cyclohydrolase [Methanohalophilus halophilus]	WP_072562350.1	0.5032	3e-120	1	Methanosarcinales	Methanohalophilus	Methanohalophilus halophilus	multiple
Methanogenesis	mtd, F420-dependent methylene H4SPT dehydrogenase	RAST.CDS.157	H(2)-dependent N5,N10-methylenetetrahydromethanopterin dehydrogenase	5,10-methenyltetrahydromethanopterin hydrogenase [Methanobacterium]	WP_048082407.1	0.7289	0	0.99	Methanobacteriales	Methanobacterium	multiple
Methanogenesis	mer, F420-dependent methylene-H4SPT reductase	RAST.CDS.107	F420-dependent N(5),N(10)-methylenetetrahydromethanopterin reductase (EC 1.5.99.11)	5,10-methylenetetrahydromethanopterin reductase [Methanolobus sp. FTZ2]	WP_309307766.1	0.792	0	0.99	Methanosarcinales	Methanolobus	unclassified Methanolobus
Methanogenesis	mtr, methyl-H4SPT:coenzyme M methyltransferase	RAST.CDS.424	N5-methyltetrahydromethanopterin:coenzyme M methyltransferase subunit X	methanogenesis marker protein Mmp4/MtxX [Methanolobus sp.]	WP_292469708.1	0.6296	2e-116	0.97	Methanosarcinales	Methanolobus	unclassified Methanolobus
Methanogenesis	mtr, methyl-H4SPT:coenzyme M methyltransferase	RAST.CDS.667	N5-methyltetrahydromethanopterin:coenzyme M methyltransferase subunit H (EC 2.1.1.86)	tetrahydromethanopterin S-methyltransferase subunit H [Methanococcoides sp. NM1]	WP_135606850.1	0.6774	3e-161	1	Methanosarcinales	Methanococcoides	unclassified Methanococcoides
Methanogenesis	mtr, methyl-H4SPT:coenzyme M methyltransferase	RAST.CDS.923	N5-methyltetrahydromethanopterin:coenzyme M methyltransferase subunit E (EC 2.1.1.86)	tetrahydromethanopterin S-methyltransferase subunit E [Methanohalophilus levihalophilus]	WP_209681924.1	0.7466	2e-151	0.96	Methanosarcinales	Methanohalophilus	Methanohalophilus levihalophilus	multiple
Methanogenesis	mtr, methyl-H4SPT:coenzyme M methyltransferase	RAST.CDS.924	N5-methyltetrahydromethanopterin:coenzyme M methyltransferase subunit D (EC 2.1.1.86)	tetrahydromethanopterin S-methyltransferase subunit D [Methanolobus sp. FTZ2]	WP_309307864.1	0.7113	2e-104	0.98	Methanosarcinales	Methanolobus	unclassified Methanolobus
Methanogenesis	mtr, methyl-H4SPT:coenzyme M methyltransferase	RAST.CDS.925	N5-methyltetrahydromethanopterin:coenzyme M methyltransferase subunit C (EC 2.1.1.86)	tetrahydromethanopterin S-methyltransferase subunit C [Methanococcoides]	WP_250867835.1	0.6383	1e-98	0.86	Methanosarcinales	Methanococcoides	multiple
Methanogenesis	mtr, methyl-H4SPT:coenzyme M methyltransferase	RAST.CDS.928	N5-methyltetrahydromethanopterin:coenzyme M methyltransferase subunit F (EC 2.1.1.86)	tetrahydromethanopterin S-methyltransferase subunit F [Methanosalsum zhilinae]	WP_013898993.1	0.6471	2e-25	0.89	Methanosarcinales	Methanosalsum	Methanosalsum zhilinae	Methanosalsum zhilinae DSM 4017
Methanogenesis	mtr, methyl-H4SPT:coenzyme M methyltransferase	RAST.CDS.927	N5-methyltetrahydromethanopterin:coenzyme M methyltransferase subunit A (EC 2.1.1.86)	tetrahydromethanopterin S-methyltransferase subunit A [Methanolobus sp.]	WP_154810584.1	0.6513	1e-102	0.97	Methanosarcinales	Methanolobus	Methanolobus vulcani	multiple
Methanogenesis	mcr, methyl-coenzyme M reductase	RAST.CDS.118	Methyl coenzyme M reductase beta subunit (EC 2.8.4.1)	coenzyme-B sulfoethylthiotransferase subunit beta [Methanosarcina sp. KYL-1]	MCQ1536483.1	0.7627	0	1	Methanosarcinales	Methanosarcina	unclassified Methanosarcina
Methanogenesis	mcr, methyl-coenzyme M reductase	RAST.CDS.121	Methyl coenzyme M reductase gamma subunit (EC 2.8.4.1)	coenzyme-B sulfoethylthiotransferase subunit gamma [Methanolobus bombayensis]	WP_209618906.1	0.7711	4e-145	1	Methanosarcinales	Methanolobus	Methanolobus bombayensis	multiple
Methanogenesis	mcr, methyl-coenzyme M reductase	RAST.CDS.122	Methyl coenzyme M reductase alpha subunit (EC 2.8.4.1)	coenzyme-B sulfoethylthiotransferase subunit alpha [Methanomethylovorans hollandica]	WP_281162806.1	0.8145	0	0.95	Methanosarcinales	Methanomethylovorans	Methanomethylovorans hollandica	Methanomethylovorans hollandica DSM 15978
Methanogenesis	mcr, methyl-coenzyme M reductase	RAST.CDS.41	Methyl coenzyme M reductase associated protein; Fe-S oxidoreductase, related to NifB/MoaA family	methyl coenzyme M reductase-arginine methyltransferase Mmp10 [Methanococcoides sp. SA1]	NPE28091.1	0.6439	0	0.99	Methanosarcinales	Methanococcoides	unclassified Methanococcoides
Methanogenesis	mcr, methyl-coenzyme M reductase	RAST.CDS.120	Methyl coenzyme M reductase operon protein C	methyl-coenzyme M reductase I operon protein C [Methanosalsum zhilinae]	WP_013898156.1	0.7092	8e-89	0.93	Methanosarcinales	Methanosalsum	Methanosalsum zhilinae	Methanosalsum zhilinae DSM 4017
Acetoclastic methanogenesis	ack, acetate kinase	not present	Acetate kinase (EC 2.7.2.1)
Acetoclastic methanogenesis	GlmU, bifunctional sugar-1-phosphate nucleotidylyltransferase/acetyltransferase*	RAST.CDS.393	N-acetylglucosamine-1-phosphate uridyltransferase (EC 2.7.7.23); Glucosamine-1-phosphate N-acetyltransferase (EC 2.3.1.157)	sugar phosphate nucleotidyltransferase [Methanococcoides methylutens]	WP_048204735.1	0.6244	3e-173	0.98	Methanosarcinales	Methanococcoides	Methanococcoides methylutens	Methanococcoides methylutens MM1	Gehring, A. M., Lees, W. J., Mindiola, D. J., Walsh, C. T., & Brown, E. D. (1996). Acetyltransfer precedes uridylyltransfer in the formation of UDP-N-acetylglucosamine in separable active sites of the bifunctional GlmU protein of Escherichia coli. Biochemistry, 35(2), 579-585.
Acetoclastic methanogenesis	acs, acetyl-CoA synthetase	RAST.CDS.381	Acetyl-CoA synthetase (EC 6.2.1.1)	acetyl-coenzyme A synthetase [Thermoplasmatales archaeon SCGC AB-539-N05]	EMR73471.1	0.6806	0	0.99	Thermoplasmatales	unclassified Thermoplasmatales
Acetoclastic methanogenesis	cdh, carbon monoxide dehydrogenase	RAST.CDS.890	CO dehydrogenase/acetyl-CoA synthase subunit alpha, CO dehydrogenase subcomplex (EC 1.2.7.4)	CO dehydrogenase/acetyl-CoA synthase complex subunit alpha [Methanococcus vannielii]	WP_011972123.1	0.5785	0	0.97	Methanococcales	Methanococcus	Methanococcus vannielii	Methanococcus vannielii SB
Acetoclastic methanogenesis	cdh, carbon monoxide dehydrogenase	RAST.CDS.765	CO dehydrogenase/acetyl-CoA synthase subunit beta, acetyl-CoA synthase (EC 2.3.1.169)	CO dehydrogenase/CO-methylating acetyl-CoA synthase complex subunit beta [Methanobacterium formicicum]	WP_004030696.1	0.5029	9e-171	0.99	Methanobacteriales	Methanobacterium	Methanobacterium formicicum	Methanobacterium formicicum DSM 3637, Methanobacterium formicicum JCM 10132
Acetoclastic methanogenesis	cdh, carbon monoxide dehydrogenase	RAST.CDS.579	CO dehydrogenase/acetyl-CoA synthase subunit delta, corrinoid iron-sulfur subcomplex small subunit	CO dehydrogenase/acetyl-CoA synthase subunit delta [Methanohalophilus sp.]	WP_300606355.1	0.5507	6e-70	1	Methanosarcinales	Methanohalophilus	unclassified Methanohalophilus
Acetoclastic methanogenesis	cdh, carbon monoxide dehydrogenase	not present	CO dehydrogenase/acetyl-CoA synthase subunit epsilon, CO dehydrogenase subcomplex (EC 1.2.7.4)
Acetoclastic methanogenesis	cdh, carbon monoxide dehydrogenase	RAST.CDS.315	CO dehydrogenase accessory protein CooC (nickel insertion)	carbon monoxide dehydrogenase accessory protein CooC [Methanosalsum zhilinae]	WP_013898409.1	0.6468	8e-118	0.99	Methanosarcinales	Methanosalsum	Methanosalsum zhilinae	Methanosalsum zhilinae DSM 4017
Formatotrophic	fdhA, formate dehydrogenase alpha subunit	not present	Formate dehydrogenase alpha subunit (EC 1.2.1.2)
Formatotrophic	fdhB, formate dehydrogenase beta subunit	RAST.CDS.960	Formate dehydrogenase beta subunit (EC 1.2.1.2)	formate dehydrogenase like protein, beta chain [Methanolobus psychrophilus R15]	AFV25142.1	0.6397	0	0.99	Methanosarcinales	Methanolobus	Methanolobus psychrophilus
Hydrogenotrophic	Membrane bound NiFe hydrogenase (ref)	RAST.CDS.563	Membrane bound hydrogenase, NiFe-hydrogenase large subunit MbhL (EC 1.12.7.2)	nickel-dependent hydrogenase large subunit [Thermococcus barophilus]	WP_013467760.1	0.5323	3e-144	0.96	Thermococcales	Thermococcus	Thermococcus barophilus	Thermococcus barophilus MP	https://pubmed.ncbi.nlm.nih.gov/10491142/
Hydrogenotrophic	frh, coenzyme F420 hydrogenase	RAST.CDS.421	Putative coenzyme F420-dependent oxidoreductase MJ1349	Coenzyme F420 hydrogenase/dehydrogenase, beta subunit C-terminal domain [Methanothermococcus sp.]	WP_292460027.1	0.6618	1e-164	0.94	Methanothermococcus	unclassified Methanothermococcus
Hydrogenotrophic	cofE, coenzyme F420:L-glutamate ligase	RAST.CDS.295	Coenzyme F420-0:L-glutamate ligase (EC 6.3.2.31); F420-1:L-glutamate ligase (EC 6.3.2.34)	coenzyme F420-0:L-glutamate ligase [Methanohalobium evestigatum]	WP_013195427.1	0.6627	5e-116	1	Methanosarcinales	Methanohalobium	Methanohalobium evestigatum	Methanohalobium evestigatum Z-7303
	hdr, heterodisulfide reductase	RAST.CDS.962	heterodisulfide reductase, subunit A/methylviologen reducing hydrogenase, subunit delta	CoB--CoM heterodisulfide reductase iron-sulfur subunit A family protein [Methanolobus sp.]	WP_305311519.1	0.7178	0	0.98	Methanosarcinales	Methanolobus	unclassified Methanolobus
	hdr, heterodisulfide reductase	RAST.CDS.963	CoB--CoM heterodisulfide reductase subunit B (EC 1.8.98.1)	CoB--CoM heterodisulfide reductase subunit B [Methanolobus chelungpuianus]	WP_256623667.1	0.6587	9e-147	0.96	Methanosarcinales	Methanolobus	Methanolobus chelungpuianus	multiple
	hdr, heterodisulfide reductase	RAST.CDS.961	Heterodisulfide reductase subunit D-like protein	hydrogenase iron-sulfur subunit [Methanolobus]	WP_154808854.1	0.97	6e-84	0.97	Methanosarcinales	Methanolobus	multiple
Putative carbon concentrating mechanism	N/A**	RAST.CDS.95	ABC transporter, permease protein (cluster 10, nitrate/sulfonate/bicarbonate)	ABC transporter permease [Methanococcoides sp. NM1]	WP_135604139.1	0.6113	3e-89	0.94	Methanosarcinales	Methanococcoides	unclassified Methanococcoides
Putative carbon concentrating mechanism	N/A	RAST.CDS.730	ABC transporter, substrate-binding protein (cluster 10, nitrate/sulfonate/bicarbonate)	ABC transporter substrate-binding protein [Methanobacterium]	WP_269221222.1	0.7672	9e-56	1	Methanobacteriales	Methanobacterium	multiple
Putative carbon concentrating mechanism	N/A	RAST.CDS.1622	ABC transporter, ATP-binding protein (cluster 10, nitrate/sulfonate/bicarbonate)
*In Thieringer et al. (2023) as pta
** N/A - not annotated in Thieringer et al. (2023)

## Sheet: Bin11_Methanosarcinaceae
Supplementary Table 4. Bin11, Family, Methanosarcinaceae; Genus, JAAXQB01
Metabolism Module	Thieringer et al. (2023) genes	RastK Annotation		BLASTp					Taxonomy (BLASTp)
		Coding Sequence ID	Annotation	BLASTp Annotation	NCBI Accession Number	Percent Amino Acid Identity	E-value	Query Coverage	Order	Genus	Species	Strain	Notes
Methanogenesis	fwd, formylmethanofuran dehydrogenase	RAST.CDS.592	Formylmethanofuran dehydrogenase subunit A (EC 1.2.99.5)	formylmethanofuran dehydrogenase subunit A [Methanosarcinaceae archaeon]	MCD5425189.1	0.8238	4e-121	0.99	Methanosarcinales	unclassified Methanosarcinaceae		multiple
Methanogenesis	fwd, formylmethanofuran dehydrogenase	RAST.CDS.7	Formylmethanofuran dehydrogenase subunit B (EC 1.2.99.5)	formylmethanofuran dehydrogenase subunit B [Methanosarcinales archaeon]	NKQ39406.1	0.879	0	0.879	Methanosarcinales	unclassified Methanosarcinales		Methanocaldococcus jannaschii DSM 2661
Methanogenesis	fwd, formylmethanofuran dehydrogenase	not present	Formylmethanofuran dehydrogenase (tungsten) subunit C (EC 1.2.99.5)
Methanogenesis	fwd, formylmethanofuran dehydrogenase	RAST.CDS.803	Formylmethanofuran dehydrogenase (tungsten) operon gene G	methyl coenzyme M reductase-arginine methyltransferase Mmp10 [Methanosarcinaceae archaeon]	MCD5425063.1	0.8054	0	0.99	Methanosarcinales	unclassified Methanosarcinaceae
Methanogenesis	ftr, formylmethanofuran:H4SPT formyltransferase	RAST.CDS.428	Formylmethanofuran--tetrahydromethanopterin N-formyltransferase (EC 2.3.1.101)	formylmethanofuran--tetrahydromethanopterin N-formyltransferase [Methanosarcina sp.]	WP_300104756.1	0.7542	2e-164	1	Methanosarcinales	Methanosarcina	unclassified Methanosarcina
Methanogenesis	ftr, formylmethanofuran:H4SPT formyltransferase	not present	Energy conserving hydrogenase Eha associated protein (protein S); Formylmethanofuran--tetrahydromethanopterin N-formyltransferase (EC 2.3.1.101)										Different gene present in Methanobacterium mag (bin.036)
Methanogenesis	mch, methenyl-H4SPT cyclohydrolase	RAST.CDS.132	N(5),N(10)-methenyltetrahydromethanopterin cyclohydrolase (EC 3.5.4.27)	methenyltetrahydromethanopterin cyclohydrolase [Methanohalophilus halophilus]	WP_072562350.1	0.5032	3e-120	1	Methanosarcinales	Methanohalophilus	Methanohalophilus halophilus	multiple
Methanogenesis	mtd, F420-dependent methylene H4SPT dehydrogenase	RAST.CDS.165	H(2)-dependent N5,N10-methylenetetrahydromethanopterin dehydrogenase	5,10-methenyltetrahydromethanopterin hydrogenase [Methanobacterium]	WP_048082407.1	0.7289	0	0.99	Methanobacteriales	Methanobacterium	multiple
Methanogenesis	mtd, F420-dependent methylene H4SPT dehydrogenase	RAST.CDS.288	H(2)-dependent N5,N10-methylenetetrahydromethanopterin dehydrogenase	5,10-methenyltetrahydromethanopterin hydrogenase [Methanobacterium]	WP_048082407.1	0.7289	0	0.99	Methanobacteriales	Methanobacterium	multiple
Methanogenesis	mer, F420-dependent methylene-H4SPT reductase	RAST.CDS.389	F420-dependent N(5),N(10)-methylenetetrahydromethanopterin reductase (EC 1.5.99.11)	5,10-methylenetetrahydromethanopterin reductase [Methanolobus mangrovi]	WP_309307766.1	0.792	0	0.99	Methanosarcinales	Methanolobus	Methanolobus mangrovi	multiple
Methanogenesis	mtr, methyl-H4SPT:coenzyme M methyltransferase	RAST.CDS.1021	N5-methyltetrahydromethanopterin:coenzyme M methyltransferase subunit X	methanogenesis marker protein Mmp4/MtxX [Methanosarcinales archaeon]	NKQ38261.1	0.8953	7e-179	0.99	Methanosarcinales	unclassified Methanosarcinales
Methanogenesis	mtr, methyl-H4SPT:coenzyme M methyltransferase	RAST.CDS.653	N5-methyltetrahydromethanopterin:coenzyme M methyltransferase subunit A (EC 2.1.1.86)	tetrahydromethanopterin S-methyltransferase subunit A [Methanosarcinaceae archaeon]	MCD5425487.1	0.7324	7e-108	1	Methanosarcinales	unclassified Methanosarcinaceae
Methanogenesis	mtr, methyl-H4SPT:coenzyme M methyltransferase	RAST.CDS.655	N5-methyltetrahydromethanopterin:coenzyme M methyltransferase subunit C (EC 2.1.1.86)	tetrahydromethanopterin S-methyltransferase subunit C [Methanococcoides]	WP_250867835.1	0.6383	1e-98	0.86	Methanosarcinales	Methanococcoides	multiple
Methanogenesis	mtr, methyl-H4SPT:coenzyme M methyltransferase	RAST.CDS.656	N5-methyltetrahydromethanopterin:coenzyme M methyltransferase subunit D (EC 2.1.1.86)	tetrahydromethanopterin S-methyltransferase subunit D [Methanolobus mangrovi]	WP_309307864.1	0.7113	2e-104	0.98	Methanosarcinales	Methanolobus	Methanolobus mangrov	multiple
Methanogenesis	mtr, methyl-H4SPT:coenzyme M methyltransferase	RAST.CDS.657	N5-methyltetrahydromethanopterin:coenzyme M methyltransferase subunit E (EC 2.1.1.86)	tetrahydromethanopterin S-methyltransferase subunit E [Methanohalophilus levihalophilus]	WP_209681924.1	0.7466	2e-151	0.96	Methanosarcinales	Methanohalophilus	Methanohalophilus levihalophilus	multiple
Methanogenesis	mtr, methyl-H4SPT:coenzyme M methyltransferase	RAST.CDS.244	N5-methyltetrahydromethanopterin:coenzyme M methyltransferase subunit H (EC 2.1.1.86)	tetrahydromethanopterin S-methyltransferase subunit H [Methanococcoides sp. NM1]	WP_135606850.1	0.6774	3e-161	1	Methanosarcinales	Methanococcoides	Methanococcoides sp. NM1
Methanogenesis	mtr, methyl-H4SPT:coenzyme M methyltransferase	RAST.CDS.1000	N5-methyltetrahydromethanopterin:coenzyme M methyltransferase subunit H (EC 2.1.1.86)	tetrahydromethanopterin S-methyltransferase subunit H [Methanolobus halotolerans]	WP_135388510.1	0.6824	5e-160	1	Methanosarcinales	Methanolobus	Methanolobus halotolerans	multiple
Methanogenesis	mtr, methyl-H4SPT:coenzyme M methyltransferase	not present	N5-methyltetrahydromethanopterin:coenzyme M methyltransferase subunit F (EC 2.1.1.86)
Methanogenesis	mcr, methyl-coenzyme M reductase	RAST.CDS.689	Methyl coenzyme M reductase alpha subunit (EC 2.8.4.1)	coenzyme-B sulfoethylthiotransferase subunit alpha [Methanosarcinaceae archaeon]	MCD5425265.1	0.8784	0	0.99	Methanosarcinales	unclassified Methanosarcinaceae		Methanomethylovorans hollandica DSM 15978
Methanogenesis	mcr, methyl-coenzyme M reductase	RAST.CDS.685	Methyl coenzyme M reductase beta subunit (EC 2.8.4.1)	coenzyme-B sulfoethylthiotransferase subunit beta [Methanosarcinaceae archaeon]	MCD5425261.1	0.8641	0	1	Methanosarcinales	unclassified Methanosarcinaceae
Methanogenesis	mcr, methyl-coenzyme M reductase	RAST.CDS.687	Methyl coenzyme M reductase operon protein C	methyl-coenzyme M reductase I operon protein C [Methanosarcinaceae archaeon]	MCD5425263.1	0.8579	5e-109	0.94	Methanosarcinales	unclassified Methanosarcinaceae		Methanosalsum zhilinae DSM 4017
Methanogenesis	mcr, methyl-coenzyme M reductase	RAST.CDS.688	Methyl coenzyme M reductase gamma subunit (EC 2.8.4.1)	coenzyme-B sulfoethylthiotransferase subunit gamma [Methanosarcinaceae archaeon]	MCD5425264.1	0.875	4e-165	1	Methanosarcinales	unclassified Methanosarcinaceae		multiple
Methanogenesis	mcr, methyl-coenzyme M reductase	RAST.CDS.803	Methyl coenzyme M reductase associated protein; Fe-S oxidoreductase, related to NifB/MoaA family	methyl coenzyme M reductase-arginine methyltransferase Mmp10 [Methanosarcinaceae archaeon]	MCD5425063.1	0.8054	0	0.99	Methanosarcinales	unclassified Methanosarcinaceae
Acetoclastic methanogenesis	ack, acetate kinase	not present	Acetate kinase (EC 2.7.2.1)
Acetoclastic methanogenesis	GlmU, bifunctional sugar-1-phosphate nucleotidylyltransferase/acetyltransferase*	RAST.CDS.987	N-acetylglucosamine-1-phosphate uridyltransferase (EC 2.7.7.23); Glucosamine-1-phosphate N-acetyltransferase (EC 2.3.1.157)	bifunctional sugar-1-phosphate nucleotidylyltransferase/acetyltransferase [Methanococcoides methylutens]	WP_048204735.1	0.6244	3e-173	0.98	Methanosarcinales	Methanococcoides	Methanococcoides methylutens	Methanococcoides methylutens MM1
Acetoclastic methanogenesis	acs, acetyl-CoA synthetase	RAST.CDS.972	Acetyl-CoA synthetase (EC 6.2.1.1)	acetate--CoA ligase [Methanosarcinales archaeon]	NKQ38877.1	0.8356	0	1	Methanosarcinales	unclassified Methanosarcinales
Acetoclastic methanogenesis	cdh, carbon monoxide dehydrogenase	RAST.CDS.500	CO dehydrogenase/acetyl-CoA synthase subunit alpha, CO dehydrogenase subcomplex (EC 1.2.7.4)	CO dehydrogenase/acetyl-CoA synthase complex subunit alpha [Methanosarcinaceae archaeon]	MCD5425317.1	0.8656	0	1	Methanosarcinales	Methanosarcinaceae	unclassified Methanosarcinaceae
Acetoclastic methanogenesis	cdh, carbon monoxide dehydrogenase	RAST.CDS.400	CO dehydrogenase/acetyl-CoA synthase subunit beta, acetyl-CoA synthase (EC 2.3.1.169)	CO dehydrogenase/CO-methylating acetyl-CoA synthase complex subunit beta [Methanosarcinales archaeon]	NKQ38079.1	0.7447	0	1	Methanosarcinales	unclassified Methanosarcinales
Acetoclastic methanogenesis	cdh, carbon monoxide dehydrogenase	RAST.CDS.943	CO dehydrogenase/acetyl-CoA synthase subunit delta, corrinoid iron-sulfur subcomplex small subunit	CO dehydrogenase/acetyl-CoA synthase subunit delta [Methanosarcinaceae archaeon]	MCD5425800.1	0.8214	0	0.99	Methanosarcinales	unclassified Methanosarcinaceae
Acetoclastic methanogenesis	cdh, carbon monoxide dehydrogenase	not present	CO dehydrogenase/acetyl-CoA synthase subunit epsilon, CO dehydrogenase subcomplex (EC 1.2.7.4)
Acetoclastic methanogenesis	cdh, carbon monoxide dehydrogenase	RAST.CDS.57	CO dehydrogenase accessory protein CooC (nickel insertion)	AAA family ATPase [Methanosarcinaceae archaeon]	MCD5425696.1	0.7708	3e-143	1	Methanosarcinales	unclassified Methanosarcinaceae
Acetoclastic methanogenesis	cdh, carbon monoxide dehydrogenase	RAST.CDS.944	CO dehydrogenase accessory protein CooC (nickel insertion)	AAA family ATPase [Methanosarcinaceae archaeon]	MCD5425799.1	0.7888	1e-132	0.98	Methanosarcinales	unclassified Methanosarcinaceae
Formatotrophic	fdhA, formate dehydrogenase alpha subunit	not present	Formate dehydrogenase alpha subunit (EC 1.2.1.2)
Formatotrophic	fdhB, formate dehydrogenase beta subunit	RAST.CDS.513	Formate dehydrogenase beta subunit (EC 1.2.1.2)	Coenzyme F420 hydrogenase/dehydrogenase, beta subunit C-terminal domain [uncultured Methanomethylovorans sp.]	WP_321419290.1	0.6449	0	0.99	Methanosarcinales	Methanomethylovorans	unclassified Methanomethylovorans
Formatotrophic	fdhB, formate dehydrogenase beta subunit	RAST.CDS.1003	Formate dehydrogenase beta subunit (EC 1.2.1.2)	Coenzyme F420 hydrogenase/dehydrogenase, beta subunit C-terminal domain [uncultured Methanomethylovorans sp.]	WP_321419290.1	0.5231	5e-149	0.99	Methanosarcinales	Methanomethylovorans	unclassified Methanomethylovorans
Hydrogenotrophic	Membrane bound NiFe hydrogenase (ref)	RAST.CDS.563	Membrane bound hydrogenase, NiFe-hydrogenase large subunit MbhL (EC 1.12.7.2)	nickel-dependent hydrogenase large subunit [Thermococcus barophilus]	WP_013467760.1	0.5323	3e-144	0.96	Thermococcales	Thermococcus	Thermococcus barophilus	Thermococcus barophilus MP	https://pubmed.ncbi.nlm.nih.gov/10491142/
Hydrogenotrophic	frh, coenzyme F420 hydrogenase	RAST.CDS.1007	Putative coenzyme F420-dependent oxidoreductase MJ1349	Coenzyme F420 hydrogenase/dehydrogenase, beta subunit C-terminal domain [Methanothermococcus sp.]	WP_292460027.1	0.6618	1e-164	0.94	Methanococcales	Methanothermococcus	unclassified Methanothermococcus
Hydrogenotrophic	cofE, coenzyme F420:L-glutamate ligase	RAST.CDS.1034	Coenzyme F420-0:L-glutamate ligase (EC 6.3.2.31); F420-1:L-glutamate ligase (EC 6.3.2.34)	coenzyme F420-0:L-glutamate ligase [Methanohalobium evestigatum]	WP_013195427.1	0.6627	5e-116	1	Methanosarcinales	Methanohalobium	Methanohalobium evestigatum	Methanohalobium evestigatum Z-7303
	hdr, heterodisulfide reductase	RAST.CDS.515	heterodisulfide reductase, subunit A/methylviologen reducing hydrogenase, subunit delta	CoB--CoM heterodisulfide reductase iron-sulfur subunit A family protein [Methanosarcinaceae archaeon]	MCD5425290.1	0.8656	0	0.99	Methanosarcinales	unclassified Methanosarcinaceae
	hdr, heterodisulfide reductase	RAST.CDS.516	CoB--CoM heterodisulfide reductase subunit B (EC 1.8.98.1)	CoB--CoM heterodisulfide reductase subunit B [Methanosarcinaceae archaeon]	MCD5425291.1	0.8618	0	1	Methanosarcinales	unclassified Methanosarcinaceae
	hdr, heterodisulfide reductase	RAST.CDS.514	Heterodisulfide reductase subunit D-like protein	hydrogenase iron-sulfur subunit [Methanosarcinales archaeon]	NKQ38025.1	0.8489	7e-88	0.96	Methanosarcinales	unclassified Methanosarcinales
Putative carbon concentrating mechanism	N/A**	RAST.CDS.731	ABC transporter, permease protein (cluster 10, nitrate/sulfonate/bicarbonate)	ABC transporter permease [Methanococcoides sp. NM1]	WP_135604139.1	0.6113	3e-89	0.94	Methanosarcinales	Methanococcoides	unclassified Methanococcoides
Putative carbon concentrating mechanism	N/A	RAST.CDS.3348	ABC transporter, substrate-binding protein (cluster 10, nitrate/sulfonate/bicarbonate)	ABC transporter substrate-binding protein [Methanobacterium]	WP_269221222.1	0.7672	9e-56	1	Methanobacteriales	Methanobacterium	multiple
Putative carbon concentrating mechanism	N/A	RAST.CDS.732	ABC transporter, ATP-binding protein (cluster 10, nitrate/sulfonate/bicarbonate)	trehalose/maltose import ATP-binding protein MalK [Methanosarcinales archaeon ANME-1 ERB6]	QNO51958.1	0.6148	1e-106	0.96	Methanosarcinales	unclassified Methanosarcinales
Putative carbon concentrating mechanism	N/A	RAST.CDS.936	putative sodium-dependent bicarbonate transporter	sodium-dependent bicarbonate transport family permease [Thermodesulfovibrionales bacterium]	MCL0038144.1	0.8187	0	0.99	Thermodesulfovibrionales	unclassified Thermodesulfovibrionales
*In Thieringer et al. (2023) as pta
**N/A indicates not included in Thieringer Annotation
