# Supplementary material for: Energetic and genomic potential for hydrogenotrophic, formatotrophic, and acetoclastic methanogenesis in surface-expressed serpentinized fluids of the Samail Ophiolite
Source: Front Microbiol. 2025 Jan 31;15:1523912. doi: 10.3389/fmicb.2024.1523912 (PMC11826062; doi:10.3389/fmicb.2024.1523912)
Supplement: Supplementary file 5 [file Data_Sheet_5.xlsx]

## Sheet: Sheet1
Supplementary Table 5. Metadata table for genomes used in the phylogenomic analysis.
Name on tree	Source		Unnamed: 0	index	Genome ID	Genome_In_Anvio	Genome Name	Other Names	Temperature_lower_bound	Temperature_upper_bound	Temperature_single_datapoint	Temperature data type	Temperature Type	pH_lower_bound	pH_upper_bound	pH_single_datapoint	pH data type	pH type	Temperature_Affinity	pH_Affinity	Location_Type	NCBI Taxon ID	Taxon Lineage IDs	Taxon Lineage Names	Superkingdom	Kingdom	Phylum	Class	Order	Family	Genus	Species	Genome Status	Strain	Serovar	Biovar	Pathovar	MLST	Segment	Subtype	H_type	N_type	H1 Clade Global	H1 Clade US	H5 Clade	pH1N1-like	Lineage	Clade	Subclade
Methanobacterium arcticum strain M2	Curated Metadata Genomes				386456	Methanobacterium_arcticum_strain_M2	Methanobacterium arcticum strain M2				37	Single	Optimum	6.8	7.2		Range	Optimum	Mesophile	Neutrophile	Other	386456	131567;2157;28890;2283794;183925;2158;2159;2160;386456	cellular organisms;Archaea;Euryarchaeota;Methanomada group;Methanobacteria;Methanobacteriales;Methanobacteriaceae;Methanobacterium;Methanobacterium arcticum	Archaea		Euryarchaeota	Methanobacteria	Methanobacteriales	Methanobacteriaceae	Methanobacterium	Methanobacterium arcticum	WGS	M2
Methanobacterium bryantii strain MoH	Curated Metadata Genomes				2161.3	Methanobacterium_bryantii_strain_MoH	Methanobacterium bryantii strain M.o.H.		37	39		Range	Optimum	6.9	7.2		Range	Optimum	Mesophile	Neutrophile	Other	2161	131567;2157;28890;2283794;183925;2158;2159;2160;2161	cellular organisms;Archaea;Euryarchaeota;Methanomada group;Methanobacteria;Methanobacteriales;Methanobacteriaceae;Methanobacterium;Methanobacterium bryantii	Archaea		Euryarchaeota	Methanobacteria	Methanobacteriales	Methanobacteriaceae	Methanobacterium	Methanobacterium bryantii	WGS	M.o.H.
Methanobacterium ferruginis NBRC 105197	Curated Metadata Genomes				710191	Methanobacterium_ferruginis_NBRC_105197	Methanobacterium ferruginis NBRC 105197				40	Single	Optimum	6	7.5		Range	Optimum	Mesophile	Neutrophile	Other	710191	131567;2157;28890;2283794;183925;2158;2159;2160;710191	cellular organisms;Archaea;Euryarchaeota;Methanomada group;Methanobacteria;Methanobacteriales;Methanobacteriaceae;Methanobacterium;Methanobacterium ferruginis	Archaea		Euryarchaeota	Methanobacteria	Methanobacteriales	Methanobacteriaceae	Methanobacterium	Methanobacterium ferruginis	Complete	NBRC 105197
Methanobacterium formicicum strain DSM 1535	Curated Metadata Genomes				2162.9	Methanobacterium_formicicum_strain_DSM_1535	Methanobacterium formicicum strain DSM 1535		37	45		Range	Optimum	6.6	6.8		Range	Optimum	Mesophile	Neutrophile	Other	2162	131567;2157;28890;2283794;183925;2158;2159;2160;2162	cellular organisms;Archaea;Euryarchaeota;Methanomada group;Methanobacteria;Methanobacteriales;Methanobacteriaceae;Methanobacterium;Methanobacterium formicicum	Archaea		Euryarchaeota	Methanobacteria	Methanobacteriales	Methanobacteriaceae	Methanobacterium	Methanobacterium formicicum	Complete	DSM 1535
Methanobacterium subterraneum strain A8p	Curated Metadata Genomes				59277.3	Methanobacterium_subterraneum_strain_A8p	Methanobacterium subterraneum strain A8p		20	40		Range	Optimum	7.8	8.8		Range	Optimum	Mesophile	Alkaliphile	Other	59277	131567;2157;28890;2283794;183925;2158;2159;2160;59277	cellular organisms;Archaea;Euryarchaeota;Methanomada group;Methanobacteria;Methanobacteriales;Methanobacteriaceae;Methanobacterium;Methanobacterium subterraneum	Archaea		Euryarchaeota	Methanobacteria	Methanobacteriales	Methanobacteriaceae	Methanobacterium	Methanobacterium subterraneum	Complete	A8p
Methanobacterium veterum strain MK4	Curated Metadata Genomes				408577	Methanobacterium_veterum_strain_MK4	Methanobacterium veterum strain MK4				28	Single	Optimum	7	7.2		Range	Optimum	Mesophile	Neutrophile	Other	408577	131567;2157;28890;2283794;183925;2158;2159;2160;408577	cellular organisms;Archaea;Euryarchaeota;Methanomada group;Methanobacteria;Methanobacteriales;Methanobacteriaceae;Methanobacterium;Methanobacterium veterum	Archaea		Euryarchaeota	Methanobacteria	Methanobacteriales	Methanobacteriaceae	Methanobacterium	Methanobacterium veterum	WGS	MK4
JAAXGB01 011	Curated Metadata Genomes						JAAXGB01 011				29.6	Single	Environmental			11.5	Single	Environmental	Mesophile	Hyperalkaliphile
Methanobacteriaceae archaeon OMB002	Curated Metadata Genomes				2.09968e+06	Methanobacteriaceae_archaeon_OMB002	Methanobacteriaceae archaeon OMB002				36.8	Single	Environmental			11.63	Single	Environmental	Mesophile	Hyperalkaliphile	Subsurface_Oman	2099680	131567;2157;28890;2283794;183925;2158;2159;92454;2099680	cellular organisms;Archaea;Euryarchaeota;Methanomada group;Methanobacteria;Methanobacteriales;Methanobacteriaceae;unclassified Methanobacteriaceae;Methanobacteriaceae archaeon	Archaea		Euryarchaeota	Methanobacteria	Methanobacteriales	Methanobacteriaceae		Methanobacteriaceae archaeon	WGS	OMB002
Methanobacterium 009	Curated Metadata Genomes					Methanobacterium_009	Methanobacterium 009 Oman Surface				29.6	Single	Environmental			11.5	Single	Environmental	Mesophile	Hyperalkaliphile	Surface_Oman
Methanobacterium 019	Curated Metadata Genomes					Methanobacterium_019	Methanobacterium 019 Oman Surface				23.8	Single	Environmental			11.6	Single	Environmental	Mesophile	Hyperalkaliphile	Surface_Oman
Methanobacterium congolense buetzberg	Curated Metadata Genomes										37	Single	Environmental	7.6	8		Range	Environmental	Mesophile	Neutrophile	Other
Methanobacterium formicicum strain bin2	Curated Metadata Genomes	2966		335	2162.13	Methanobacterium_formicicum_strain_bin2	Methanobacterium formicicum strain bin2		19	25		Range	Environmental	7	7.5		Range	Environmental	Psychrophile	Neutrophile	Other	2162	131567;2157;28890;2283794;183925;2158;2159;2160;2162	cellular organisms;Archaea;Euryarchaeota;Methanomada group;Methanobacteria;Methanobacteriales;Methanobacteriaceae;Methanobacterium;Methanobacterium formicicum	Archaea		Euryarchaeota	Methanobacteria	Methanobacteriales	Methanobacteriaceae	Methanobacterium	Methanobacterium formicicum	WGS	bin2
Methanobacterium NSHQ14B	Curated Metadata Genomes										34.4	Single	Environmental			11.1	Single	Environmental	Mesophile	Hyperalkaliphile	Subsurface_Oman
Methanobacterium NSHQ14C	Curated Metadata Genomes										36.3	Single	Environmental			11.3	Single	Environmental	Mesophile	Hyperalkaliphile	Subsurface_Oman
Methanobacterium sp ERen5	Curated Metadata Genomes	3006		408	2164.89	Methanobacterium_sp_ERen5	Methanobacterium sp. ERen5				16	Single	Culture			6.8	Single	Culture	Psychrophile	Neutrophile	Other	2164	131567;2157;28890;2283794;183925;2158;2159;2160;2627676;2164	cellular organisms;Archaea;Euryarchaeota;Methanomada group;Methanobacteria;Methanobacteriales;Methanobacteriaceae;Methanobacterium;unclassified Methanobacterium;Methanobacterium sp.	Archaea		Euryarchaeota	Methanobacteria	Methanobacteriales	Methanobacteriaceae	Methanobacterium	Methanobacterium sp.	Complete	ERen5
Methanobacterium sp IBPM KMB 004	Curated Metadata Genomes	3015		418	2164.99	Methanobacterium_sp_IBPM_KMB_004	Methanobacterium sp. IBPM_KMB_004				20	Single	Culture	6.8	7		Range	Culture	Mesophile	Neutrophile	Other	2164	131567;2157;28890;2283794;183925;2158;2159;2160;2627676;2164	cellular organisms;Archaea;Euryarchaeota;Methanomada group;Methanobacteria;Methanobacteriales;Methanobacteriaceae;Methanobacterium;unclassified Methanobacterium;Methanobacterium sp.	Archaea		Euryarchaeota	Methanobacteria	Methanobacteriales	Methanobacteriaceae	Methanobacterium	Methanobacterium sp.	WGS	IBPM_KMB_004
Methanobacterium sp Maddingley MBC34	Curated Metadata Genomes	2725		8	1.22053e+06	Methanobacterium_sp_Maddingley_MBC34	Methanobacterium sp. Maddingley MBC34				22	Single	Environmental			6.9	Single	Environmental	Mesophile	Neutrophile	Other	1220534	131567;2157;28890;2283794;183925;2158;2159;2160;2627676;1220534	cellular organisms;Archaea;Euryarchaeota;Methanomada group;Methanobacteria;Methanobacteriales;Methanobacteriaceae;Methanobacterium;unclassified Methanobacterium;Methanobacterium sp. Maddingley MBC34	Archaea		Euryarchaeota	Methanobacteria	Methanobacteriales	Methanobacteriaceae	Methanobacterium	Methanobacterium sp. Maddingley MBC34	WGS	Maddingley MBC34
Methanobacterium sp OMB001	Curated Metadata Genomes				2164.12	Methanobacterium_sp_OMB001	Methanobacterium sp. OMB001				36.8	Single	Environmental			11.63	Single	Environmental	Mesophile	Hyperalkaliphile	Subsurface_Oman	2164	131567;2157;28890;2283794;183925;2158;2159;2160;2627676;2164	cellular organisms;Archaea;Euryarchaeota;Methanomada group;Methanobacteria;Methanobacteriales;Methanobacteriaceae;Methanobacterium;unclassified Methanobacterium;Methanobacterium sp.	Archaea		Euryarchaeota	Methanobacteria	Methanobacteriales	Methanobacteriaceae	Methanobacterium	Methanobacterium sp.	WGS	OMB001
Methanobacterium sp OMB003	Curated Metadata Genomes				2164.12	Methanobacterium_sp_OMB003	Methanobacterium sp. OMB003				36.8	Single	Environmental			11.63	Single	Environmental	Mesophile	Hyperalkaliphile	Subsurface_Oman	2164	131567;2157;28890;2283794;183925;2158;2159;2160;2627676;2164	cellular organisms;Archaea;Euryarchaeota;Methanomada group;Methanobacteria;Methanobacteriales;Methanobacteriaceae;Methanobacterium;unclassified Methanobacterium;Methanobacterium sp.	Archaea		Euryarchaeota	Methanobacteria	Methanobacteriales	Methanobacteriaceae	Methanobacterium	Methanobacterium sp.	WGS	OMB003
Methanobacterium sp OMB004	Curated Metadata Genomes				2164.12	Methanobacterium_sp_OMB004	Methanobacterium sp. OMB004				36.8	Single	Environmental			11.63	Single	Environmental	Mesophile	Hyperalkaliphile	Subsurface_Oman	2164	131567;2157;28890;2283794;183925;2158;2159;2160;2627676;2164	cellular organisms;Archaea;Euryarchaeota;Methanomada group;Methanobacteria;Methanobacteriales;Methanobacteriaceae;Methanobacterium;unclassified Methanobacterium;Methanobacterium sp.	Archaea		Euryarchaeota	Methanobacteria	Methanobacteriales	Methanobacteriaceae	Methanobacterium	Methanobacterium sp.	WGS	OMB004
Methanobacterium sp OMB005	Curated Metadata Genomes				2164.12	Methanobacterium_sp_OMB005	Methanobacterium sp. OMB005				36.8	Single	Environmental			11.63	Single	Environmental	Mesophile	Hyperalkaliphile	Subsurface_Oman	2164	131567;2157;28890;2283794;183925;2158;2159;2160;2627676;2164	cellular organisms;Archaea;Euryarchaeota;Methanomada group;Methanobacteria;Methanobacteriales;Methanobacteriaceae;Methanobacterium;unclassified Methanobacterium;Methanobacterium sp.	Archaea		Euryarchaeota	Methanobacteria	Methanobacteriales	Methanobacteriaceae	Methanobacterium	Methanobacterium sp.	WGS	OMB005
Methanobacterium sp OMB006	Curated Metadata Genomes				2164.12	Methanobacterium_sp_OMB006	Methanobacterium sp. OMB006				36.8	Single	Environmental			11.63	Single	Environmental	Mesophile	Hyperalkaliphile	Subsurface_Oman	2164	131567;2157;28890;2283794;183925;2158;2159;2160;2627676;2164	cellular organisms;Archaea;Euryarchaeota;Methanomada group;Methanobacteria;Methanobacteriales;Methanobacteriaceae;Methanobacterium;unclassified Methanobacterium;Methanobacterium sp.	Archaea		Euryarchaeota	Methanobacteria	Methanobacteriales	Methanobacteriaceae	Methanobacterium	Methanobacterium sp.	WGS	OMB006
Methanobacterium sp PtaB Bin024	Curated Metadata Genomes	2771		67	1.81167e+06	Methanobacterium_sp_PtaB_Bin024	Methanobacterium sp. PtaB.Bin024				37	Single	Environmental			7	Single	Environmental	Mesophile	Neutrophile	Other	1811674	131567;2157;28890;2283794;183925;2158;2159;2160;2627676;1811674	cellular organisms;Archaea;Euryarchaeota;Methanomada group;Methanobacteria;Methanobacteriales;Methanobacteriaceae;Methanobacterium;unclassified Methanobacterium;Methanobacterium sp. PtaB.Bin024	Archaea		Euryarchaeota	Methanobacteria	Methanobacteriales	Methanobacteriaceae	Methanobacterium	Methanobacterium sp. PtaB.Bin024	WGS	PtaB.Bin024
Methanobacterium sp strain 34x	Curated Metadata Genomes	2987		380	2164.23	Methanobacterium_sp_strain_34x	Methanobacterium sp. strain 34x				UNKNOWN-Room temp(?)	Unknown	Environmental			7.5	Single	Environmental	Mesophile	Neutrophile	Other	2164	131567;2157;28890;2283794;183925;2158;2159;2160;2627676;2164	cellular organisms;Archaea;Euryarchaeota;Methanomada group;Methanobacteria;Methanobacteriales;Methanobacteriaceae;Methanobacterium;unclassified Methanobacterium;Methanobacterium sp.	Archaea		Euryarchaeota	Methanobacteria	Methanobacteriales	Methanobacteriaceae	Methanobacterium	Methanobacterium sp.	WGS	34x
Methanobacterium sp strain Rep1 Bin027	Curated Metadata Genomes	2994		388	2164.31	Methanobacterium_sp_strain_Rep1_Bin027	Methanobacterium sp. strain Rep1_Bin027		34	36		Range	Environmental	6.8	7.2		Range	Environmental	Mesophile	Neutrophile	Other	2164	131567;2157;28890;2283794;183925;2158;2159;2160;2627676;2164	cellular organisms;Archaea;Euryarchaeota;Methanomada group;Methanobacteria;Methanobacteriales;Methanobacteriaceae;Methanobacterium;unclassified Methanobacterium;Methanobacterium sp.	Archaea		Euryarchaeota	Methanobacteria	Methanobacteriales	Methanobacteriaceae	Methanobacterium	Methanobacterium sp.	WGS	Rep1_Bin027
Methanobacterium sp VT	Curated Metadata Genomes	3195		825	2.87429e+06	Methanobacterium_sp_VT_point_3	Methanobacterium sp. VT				20	Single	Culture			6.6	Single	Culture	Mesophile	Neutrophile	Other	2874285	131567;2157;28890;2283794;183925;2158;2159;2160;2874285	cellular organisms;Archaea;Euryarchaeota;Methanomada group;Methanobacteria;Methanobacteriales;Methanobacteriaceae;Methanobacterium;Methanobacterium spitsbergense	Archaea		Euryarchaeota	Methanobacteria	Methanobacteriales	Methanobacteriaceae	Methanobacterium	Methanobacterium spitsbergense	Deprecated	VT
Methanobacterium WAB188	Curated Metadata Genomes										33	Single	Environmental			7.6	Single	Environmental	Mesophile	Neutrophile	Subsurface_Oman
Methanocalculus natronophilus Z 7105T	Curated Metadata Genomes								30	37		Range	Optimum	9	9.5		Range	Optimum	Mesophile	Alkaliphile	Other
Euryarchaeota archaeon OH CBB 181	GTDB Nearest neighbors
Euryarchaeota archaeon OH CBB 41	GTDB Nearest neighbors
Euryarchaeota archaeon OH CBB 89	GTDB Nearest neighbors
Euryarchaeota archaeon OH CDB 265	GTDB Nearest neighbors
Methanobacterium aggregans DSM 29428	GTDB Nearest neighbors
Methanobacterium bryantii MoH	GTDB Nearest neighbors
Methanobacterium paludis SWAN1	GTDB Nearest neighbors
Methanobacterium sp BRmetb2	GTDB Nearest neighbors
Methanobacterium sp N. Ca groundwater	GTDB Nearest neighbors
Methanobacterium sp UBA176	GTDB Nearest neighbors
Methanobacterium sp UBA410	GTDB Nearest neighbors
Methanobacterium sp UBA44	GTDB Nearest neighbors
Methanocalculus alkaliphilus AMF2	GTDB Nearest neighbors										41	Maximum growth temperature		8.2	10		alkaliphile	Optimum	Mesophile?
Methanocalculus chunghsingensis K1F9705b	GTDB Nearest neighbors
Methanocalculus sp AMF5	GTDB Nearest neighbors
Methanocalculus sp MSAO Arc2	GTDB Nearest neighbors
Methanocalculus sp UBA9912	GTDB Nearest neighbors
Methanocalculus taiwanensis P2F9704a	GTDB Nearest neighbors
Methanocorpusculaceae archaeon UBA456	GTDB Nearest neighbors
Methanobacterium ferruginis	GTDB Representatives
Methanobacterium formicicum	GTDB Representatives
Methanobacterium formicicum A	GTDB Representatives
Mori, K., & Harayama, S. (2011). Methanobacterium petrolearium sp. nov. and Methanobacterium ferruginis sp. nov., mesophilic methanogens isolated from salty environments. International Journal of Systematic and EvolutionaryMicrobiology, 61(1), 138-143. ; Wu, L., & Ma, J. (2019). The Global Catalogue of Microorganisms (GCM) 10K type strain sequencing project: providing services to taxonomists for …	GTDB Representatives
Methanobacterium sp000309865	GTDB Representatives
Methanobacterium sp000499765	GTDB Representatives
Methanobacterium sp002067065	GTDB Representatives
Methanobacterium sp002496805	GTDB Representatives
Methanobacterium sp003491305	GTDB Representatives
Methanobacterium sp012838205	GTDB Representatives
Methanobacterium sp013403005	GTDB Representatives
Methanobacterium sp016217785	GTDB Representatives
Methanobacterium sp020855015	GTDB Representatives
Methanobacterium sp027318585	GTDB Representatives
Methanobacterium sp029556335	GTDB Representatives
Methanobacterium sp030323845	GTDB Representatives
Methanobacterium sp030539815	GTDB Representatives
Methanobacterium sp030693105	GTDB Representatives
Methanobacterium subterraneum	GTDB Representatives
* Temperature and pH information found in PhyMet database: Michał, B., Gagat, P., Jabłoński, S., Chilimoniuk, J., Gaworski, M., Mackiewicz, P., & Marcin, Ł. (2018). PhyMet2: a database and toolkit for phylogenetic and metabolic analyses of methanogens. Environmental microbiology reports, 10(3), 378-382.
** Reference information beyond GenBank assembly accession was not included for GTDB Representative genomes (genomes used to fill out the tree, without associated metadata)
[truncated: 137 more columns]
